# Supplementary material for: BjuFKF1_1, a Plant-Specific LOV Blue Light Receptor Gene, Positively Regulates Flowering in Brassica juncea
Source: Plants (Basel). 2026 Jan 15;15(2):270. doi: 10.3390/plants15020270 (PMC12844926; doi:10.3390/plants15020270)
Supplement: Supplementary file 1 [file plants-15-00270-s001.zip › Table S.xlsx]

## Sheet: Table S1
Table S1: List of primers for qRT-PCR analysis,overexpression line construction and GUS staining
BjuFKF1_1-F	TCTCTTGTGTCAACGGCTCT
BjuFKF1_1-R	TCAGCTTGGTTCCATCGAGT
BjuFKF1_2-F	GATTCCGCAGTTGTGTCGAA
BjuFKF1_2-R	CGTCTTCACGGATAGGGACA
BjuUVR8c-F	TTCTGCTGGTGCTGAGAAGA
BjuUVR8c-R	CCTCCAAGTCACCATGTCCT
BjuPHOT2b-F	CCTTGCAGCAGACCTTTGTT
BjuPHOT2b-R	TTTCAGGCCCTTGCAGAAAC
BjuPHOT2e-F	CCTTGCAGCAGACCTTTGTT
BjuPHOT2e-R	ACCGGCAGTTTCTTCCTACA
BjuPHYA_1-F	TGCTCTAGGCATAGGAACGG
BjuPHYA_1-R	GTAGAAGGGCTTTGCGGAAG
BjuPHYA_4-F	CCGCTGATCCCTCCCATATT
BjuPHYA_4-R	CGACAACATGACTTCTGCGT
p1300-BjuFKF1-GFP-F	GAGAACACGGGGGACTCTAGAATGGCTGAGATCGCTTCCAC
p1300-BjuFKF1-GFP-R	GCCCTTGCTCACCATTCTAGACTACAAGCCAAGAATAAGCTC
1300-GFP-F	ATGGTGAGCAAGGGCGAGGAG
1300-GFP-R	ATGGTGAGCAAGGGCGAGGAG
qBjuCOL-F	ATTCTCAGTCCAATGGACAG
qBjuCOL-R	TTATTTTTGGCCATAGAATG
qBjuCOL3-F	GGATCATCATCGGCTGCCAC
qBjuCOL3-R	GAGAAACAGAGGTTTGGTC
qBjuCOL5-F	CTCAGCCGAAACCGCCGTCG
qBjuCOL5-R	GTTATGCGGCGGGTGGTGG
qBjuSKP1f-F	ATGTCGACGAAGAAGATCG
qBjuSKP1f-R	TTCGAAGAGGGTAGCTTG
qBjuAP2-F	CACTTCTTGAAGAACAATC
qBjuAP2-R	GACCACCACTACCACCACCC
qBjuAP2-1-F	TCGGTAGGTAAACCCGCAAC
qBjuAP2-1-R	TATGCTCGAGCAGCTGCATG
qBjuLKP2-F	ATGGAGTGGGACAGCGATTC
qBjuLKP2-R	GGAATCTACTGAGGGATGTC
qBjuPP2C52-F	ATGGGAGGTTGTGTGTCGAC
qBjuPP2C52-R	CATCAAATACACCACAAAAC
qBjuActin3-F	TCCAAGCTGTTCTCTCCTTGTAC
qBjuActin3-R	GTTGTGGTGAACATGTAACCTCTC
pcambla1391-BjuFKF1-GUS-F	CAAGCTTGGCTGCAGGTCGACGTGTAGTTTAAAACTCAGATAAAG
pcambla1391-BjuFKF1-GUS-R	GGTGGACTCCTCTTAGAATTCTAAAGCTAAATCCGCCATTAC
pcambla1391-F	CAAGCTTGGCTGCAGGTCGAC
pcambla1391-R	GGTGGACTCCTCTTAGAATTC

## Sheet: Table S2
Table S2: Characterization of PHR family genes identified in Brassica Species
ID	LPK_name	PI	MW	Lengrh of amio acid	Instability_index	Aliphatic_index	GRAVY	Subcellular localization	Transmembrane situation	Chromosome location	CDS length	Number of exon
AT4G08920.1	AtCRY1	5.23	76694.8	681	53.19	77.64	-0.468	Nuclear	Topology=0	Chr4	2042	4
AT1G04400.1	AtCRY2a	5.69	69457	612	44.72	82.91	-0.344	Nuclear	Topology=0	Chr1	1835	4
AT1G04400.2	AtCRY2b	5.69	69457	612	44.72	82.91	-0.344	Nuclear	Topology=0	Chr1	1835	4
AT5G24850.1	AtCRY3	9.21	64983.2	569	40.43	73.81	-0.462	Extracellular	Topology=0	Chr5	1569	12
AT1G68050.1	AtFKF1	6.06	69063	619	48.67	87.96	-0.24	Nuclear	Topology=0	Chr1	1858	2
AT2G18915.1	AtLKP2a_1	5.02	65116.1	601	38.41	88.2	-0.077	Nuclear	Topology=0	Chr2	1804	2
AT2G18915.2	AtLKP2a_2	5.16	66350.5	611	38.37	87.4	-0.091	Nuclear	Topology=0	Chr2	1834	2
AT3G45780.1	AtPHOT1a	7.54	111689	996	40.14	74.49	-0.636	Plasma membrane	Topology=0	Chr3	2971	20
AT3G45780.2	AtPHOT1b	7.54	111689	996	40.14	74.49	-0.636	Plasma membrane	Topology=0	Chr3	2971	20
AT5G58140.1	AtPHOT2a	7.05	102472	915	44.18	77.69	-0.56	Plasma membrane	Topology=0	Chr5	2726	22
AT5G58140.2	AtPHOT2b	7.05	102472	915	44.18	77.69	-0.56	Plasma membrane	Topology=0	Chr5	2726	22
AT5G58140.3	AtPHOT2c	8.72	100789	898	44.77	75.03	-0.601	Plasma membrane	Topology=0	Chr5	2675	22
AT5G58140.4	AtPHOT2d	7.23	77360.1	689	40.15	71.74	-0.683	Plasma membrane	Topology=0	Chr5	2055	15
AT1G09570.1	AtPHYA_1	5.91	124501	1122	44.32	91.59	-0.142	Extracellular	Topology=0	Chr1	3365	4
AT1G09570.2	AtPHYA_2	5.77	112622	1014	42.97	93.65	-0.1	Extracellular	Topology=0	Chr1	3041	4
AT1G09570.3	AtPHYA_3	5.95	125018	1126	44.49	91.26	-0.149	Extracellular	Topology=0	Chr1	3376	5
AT1G09570.4	AtPHYA_4	5.91	124501	1122	44.32	91.59	-0.142	Extracellular	Topology=0	Chr1	3365	4
AT1G09570.5	AtPHYA_5	5.91	124501	1122	44.32	91.59	-0.142	Extracellular	Topology=0	Chr1	3365	4
AT1G09570.6	AtPHYA_6	5.91	124501	1122	44.32	91.59	-0.142	Extracellular	Topology=0	Chr1	3365	4
AT2G18790.1	AtPHYB_1	5.62	129331	1172	51.86	89.68	-0.112	Extracellular	Topology=0	Chr2	3515	4
AT2G18790.2	AtPHYB_2	5.71	125037	1130	50.95	92.16	-0.078	Extracellular	Topology=0	Chr2	3390	3
AT5G35840.1	AtPHYC	5.73	123722	1111	51.38	96.04	-0.092	Extracellular	Topology=0	Chr5	3333	3
AT4G16250.1	AtPHYD	5.81	129268	1164	46.61	89.54	-0.145	Extracellular	Topology=0	Chr4	3491	4
AT4G18130.1	AtPHYE	5.76	122516	1112	47.66	91.11	-0.143	Extracellular	Topology=0	Chr4	3335	4
AT5G63860.1	AtUVR8	5.42	47118.4	440	30.29	76.2	-0.349	Cytoplasmic	Topology=0	Chr5	1311	12
AT5G57360.1	AtZTL1a	5.44	65906.2	609	38.33	88.31	-0.079	Nuclear	Topology=0	Chr5	1828	2
AT5G57360.2	AtZTL1b	5.85	68112.9	626	37.14	87.46	-0.057	Nuclear	Topology=0	Chr5	1878	3
BcaB01g01365	BcaCRY1a	5.18	76685.8	679	50.51	77.29	-0.462	Nuclear	Topology=0	ChrB01	2036	4
BcaC04g20930	BcaCRY1b	5.18	76841.9	680	50.73	77.47	-0.47	Nuclear	Topology=0	ChrC04	2039	4
BcaC07g36910	BcaCRY2a	6.68	71855.9	633	42.64	84.74	-0.381	Nuclear	Topology=0	ChrC07	1893	9
BcaB04g19802	BcaCRY3a	9.18	64489.2	565	37.08	69.54	-0.526	Extracellular	Topology=0	ChrB04	1685	13
BcaC04g23563	BcaCRY3b	8.55	59273.3	519	33.81	74.74	-0.491	Extracellular	Topology=0	ChrC04	1546	14
BcaC06g36500	BcaFKF1	3.6	10779	99	34.61	87.47	0.156	Nuclear	Topology=0	ChrC06	299	1
BcaB03g16687	BcaFKF1/ZTL/LKP2-like_1	7.87	66972.6	607	43.98	82.8	-0.173	Nuclear	Topology=0	ChrB03	1822	2
BcaC06g36501	BcaFKF1/ZTL/LKP2-like_2	7.15	66797.2	607	41.36	81.38	-0.19	Nuclear	Topology=0	ChrC06	1822	2
BcaB03g16685	BcaLKP2a_1	5.38	67284.6	617	43.92	87.33	-0.116	Nuclear	Topology=0	ChrB03	1852	2
BcaB03g16686	BcaLKP2a_2	5.23	67176.2	617	44.62	83.05	-0.169	Nuclear	Topology=0	ChrB03	1852	2
BcaC06g36490	BcaLKP2a_3	5.22	67288.4	616	42.92	84.46	-0.149	Nuclear	Topology=0	ChrC06	1849	2
BcaB02g10736	BcaPHOT1a	7.56	111589	994	42.26	73.07	-0.654	Plasma membrane	Topology=0	ChrB02	2965	20
BcaC01g02273	BcaPHOT1b	7.26	111675	996	43.22	73.51	-0.643	Plasma membrane	Topology=0	ChrC01	2971	20
BcaB01g04477	BcaPHOT2a	8.15	102110	910	45.07	78.65	-0.538	Plasma membrane	Topology=0	ChrB01	2711	22
BcaB01g04552	BcaPHOT2b	8.3	102273	909	45.14	77.77	-0.554	Plasma membrane	Topology=0	ChrB01	2708	22
BcaB08g36166	BcaPHOT2c	7.03	101084	903	41.77	79.47	-0.488	Plasma membrane	Topology=0	ChrB08	2691	21
BcaC03g14119	BcaPHOT2d	6.35	101713	906	42.18	81.9	-0.49	Plasma membrane	Topology=0	ChrC03	2700	21
BcaC04g19904	BcaPHOT2e	7.28	101635	908	41.77	79.36	-0.499	Plasma membrane	Topology=0	ChrC04	2706	21
BcaC07g41872	BcaPHYA	5.73	119939	1082	44.83	91.63	-0.168	Extracellular	Topology=0	ChrC07	3242	7
BcaB06g25798	BcaPHYB_1	5.59	129395	1173	52.69	88.19	-0.149	Extracellular	Topology=0	ChrB06	3518	4
BcaC01g03793	BcaPHYB_2	5.78	127273	1155	48.7	90.84	-0.085	Extracellular	Topology=0	ChrC01	3464	4
BcaC05g28834	BcaPHYB_3	5.58	128927	1168	51.83	89.15	-0.121	Extracellular	Topology=0	ChrC05	3503	4
BcaB02g08050	BcaPHYC_1	5.77	124016	1117	52.22	92.92	-0.118	Extracellular	Topology=0	ChrB02	3351	3
BcaC08g44314	BcaPHYC_2	5.58	113813	1030	50.98	89.8	-0.134	Extracellular	Topology=0	ChrC08	3090	3
BcaC09g51553	BcaPHYE_1	6.02	122622	1116	43.7	89.54	-0.161	Extracellular	Topology=0	ChrC09	3348	3
BcaNung00030	BcaPHYE_2	6.11	123000	1117	45.07	89.2	-0.174	Extracellular	Topology=0	Contig74	3351	3
BcaB02g09771	BcaUVR8a	5.15	46613.7	435	32.34	75.49	-0.367	Cytoplasmic	Topology=0	ChrB02	1296	12
BcaC01g02636	BcaUVR8b	5.05	46808.8	435	32.46	72.83	-0.423	Extracellular	Topology=0	ChrC01	1296	12
BcaC03g18228	BcaUVR8c	5.19	48221.5	443	33.76	81.15	-0.393	Extracellular	Topology=0	ChrC03	1320	12
BcaNung04634	BcaUVR8d	5.19	46960.2	437	31.1	76.06	-0.364	Extracellular	Topology=0	Contig1678	1303	11
BcaNung04639	BcaUVR8e	5.2	47433.7	441	31.79	76.92	-0.384	Extracellular	Topology=0	Contig1678	1315	11
BjuVA09G29490	BjuCRY1a	5.24	76740.8	680	50.95	77.04	-0.472	Nuclear	Topology=0	AA_Chr09	2039	4
BjuVB08G43170	BjuCRY1b	5.21	76356.4	676	50.82	77.2	-0.464	Nuclear	Topology=0	BB_Chr08	2027	4
BjuVA08G37610	BjuCRY2b	5.68	70347.9	619	43.68	84.3	-0.354	Nuclear	Topology=0	AA_Chr08	1856	4
BjuVA10G02780	BjuCRY2c	5.8	65827.8	578	43.89	79.34	-0.402	Nuclear	Topology=0	AA_Chr10	1733	4
BjuVB03G00710	BjuCRY2d	5.65	45396.3	401	40.27	82.22	-0.385	Nuclear	Topology=0	BB_Chr03	1204	2
BjuVA06G34610	BjuCRY3a	9.34	64887	572	39.16	70.38	-0.487	Extracellular	Topology=0	AA_Chr06	1706	13
BjuVA09G06060	BjuCRY3b	9.02	64282.2	563	34.99	69.41	-0.496	Extracellular	Topology=0	AA_Chr09	1679	13
BjuVB02G64060	BjuCRY3c	9.22	64631.7	570	38.38	72.67	-0.458	Extracellular	Topology=0	BB_Chr02	1700	13
BjuVB07G20100	BjuCRY3d	9.13	64510.2	566	36.06	68.55	-0.534	Extracellular	Topology=0	BB_Chr07	1688	13
BjuVA07G01890	BjuFKF1/ZTL/LKP2-like_1(BjuFKF1_1)	8.12	66716.2	605	40.54	81.97	-0.181	Nuclear	Topology=0	AA_Chr07	1816	2
BjuVB03G57530	BjuFKF1/ZTL/LKP2-like_2(BjuFKF1_2)	7.13	66949.5	607	43.79	82.64	-0.172	Nuclear	Topology=0	BB_Chr03	1822	2
BjuVB03G57550	BjuFKF1/ZTL/LKP2-like_3(BjuFKF1_3)	7.13	66949.5	607	43.79	82.64	-0.172	Nuclear	Topology=0	BB_Chr03	1822	2
BjuVA07G01900	BjuLKP2a_1	5.27	66991	616	44.96	82.87	-0.158	Nuclear	Topology=0	AA_Chr07	1849	2
BjuVA07G01910	BjuLKP2a_2	5.21	67348.4	617	44.44	84.96	-0.138	Nuclear	Topology=0	AA_Chr07	1852	2
BjuVB03G57490	BjuLKP2a_3	5.37	67270.6	617	43.36	87.33	-0.116	Nuclear	Topology=0	BB_Chr03	1852	2
BjuVB03G57520	BjuLKP2a_4	5.23	67176.2	617	44.62	83.05	-0.169	Nuclear	Topology=0	BB_Chr03	1852	2
BjuVA06G25580	BjuPHOT1a	7.85	111630	996	43.75	73.41	-0.643	Plasma membrane	Topology=0	AA_Chr06	2971	20
BjuVB06G24150	BjuPHOT1b	7.25	111489	994	42.34	73.07	-0.649	Plasma membrane	Topology=0	BB_Chr06	2965	20
BjuVA02G12610	BjuPHOT2a	7.25	102331	911	42.86	80.04	-0.513	Plasma membrane	Topology=0	AA_Chr02	2715	21
BjuVA03G12240	BjuPHOT2b	8.7	102579	912	48.34	78.37	-0.542	Plasma membrane	Topology=0	AA_Chr03	2718	21
BjuVA10G15650	BjuPHOT2c	7.28	101721	909	42.11	79.59	-0.494	Plasma membrane	Topology=0	AA_Chr10	2709	21
BjuVB02G27090	BjuPHOT2d	7.03	101112	904	41.47	79.81	-0.485	Plasma membrane	Topology=0	BB_Chr02	2694	21
BjuVB08G10750	BjuPHOT2e	8.14	102790	916	46.38	78.55	-0.544	Plasma membrane	Topology=0	BB_Chr08	2729	22
BjuVA06G05860	BjuPHYA_1	5.86	124290	1123	44.39	92.12	-0.124	Extracellular	Topology=0	AA_Chr06	3368	4
BjuVA09G65220	BjuPHYA_2	5.81	124046	1122	45.28	91.66	-0.139	Extracellular	Topology=0	AA_Chr09	3366	3
BjuVB02G03340	BjuPHYA_3	5.96	125096	1124	45.1	90.63	-0.181	Extracellular	Topology=0	BB_Chr02	3371	4
BjuVB04G27950	BjuPHYA_4	5.91	124202	1122	45.02	92.1	-0.127	Extracellular	Topology=0	BB_Chr04	3365	4
BjuVA05G32720	BjuPHYB_1	5.62	128924	1169	52.94	89.01	-0.127	Extracellular	Topology=0	AA_Chr05	3505	5
BjuVB01G37740	BjuPHYB_2	5.59	129451	1173	52.25	88.44	-0.145	Extracellular	Topology=0	BB_Chr01	3518	4
BjuVA05G16000	BjuPHYC_1	5.8	123703	1117	54.84	91.81	-0.116	Extracellular	Topology=0	AA_Chr05	3351	3
BjuVB06G52060	BjuPHYC_2	5.72	123990	1117	53.24	93.45	-0.114	Extracellular	Topology=0	BB_Chr06	3351	3
BjuVA01G10320	BjuPHYE_1	6.03	122016	1111	44.66	90.46	-0.14	Extracellular	Topology=0	AA_Chr01	3333	3
BjuVB05G18030	BjuPHYE_2	6.11	123000	1117	45.07	89.2	-0.174	Extracellular	Topology=0	BB_Chr05	3351	3
BjuVA02G48110	BjuUVR8a	5.69	46643.7	436	34.02	75.32	-0.397	Cytoplasmic	Topology=0	AA_Chr02	1299	12
BjuVA06G29480	BjuUVR8b	5.1	46701.7	435	32.04	73.95	-0.393	Extracellular	Topology=0	AA_Chr06	1296	12
BjuVA09G08340	BjuUVR8c	5.31	47244.5	440	32.17	76.2	-0.375	Cytoplasmic	Topology=0	AA_Chr09	1312	11
BjuVB06G12870	BjuUVR8d	5.15	46613.7	435	32.34	75.49	-0.367	Cytoplasmic	Topology=0	BB_Chr06	1296	12
BjuVB07G17770	BjuUVR8e	5.31	47352.6	440	31.86	76.41	-0.391	Cytoplasmic	Topology=0	BB_Chr07	1312	11
A09p29920.1_BnaDAR	BnaCRY1a	5.15	80284.6	713	49.25	75.67	-0.48	Nuclear	Topology=0	A09	2138	4
C09p37790.1_BnaDAR	BnaCRY1b	5.1	80383.7	713	49.77	75.67	-0.486	Nuclear	Topology=0	C09	2138	4
A08p36960.1_BnaDAR	BnaCRY2a	5.56	70521.1	621	44.51	84.35	-0.35	Nuclear	Topology=0	A08	1862	4
A10p02840.1_BnaDAR	BnaCRY2b	5.59	68947.4	607	43.6	80.99	-0.361	Nuclear	Topology=0	A10	1821	3
C05p02590.1_BnaDAR	BnaCRY2c	6.03	65595.7	576	42.95	80.78	-0.371	Nuclear	Topology=0	C05	1727	4
C08p01100.1_BnaDAR	BnaCRY2d	5.88	70236.9	619	43.41	84.14	-0.335	Nuclear	Topology=0	C08	1856	4
A06p35620.1_BnaDAR	BnaCRY3a	9.27	63998	567	41.04	71.38	-0.471	Extracellular	Topology=0	A06	1692	12
A09p06390.1_BnaDAR	BnaCRY3b	9.03	71737.8	632	35.93	72.18	-0.437	Extracellular	Topology=0	A09	1885	14
C07p42930.1_BnaDAR	BnaCRY3c	8.91	95367.1	839	39.18	77.59	-0.347	Extracellular	Topology=1	C07	2507	13
C09p07080.1_BnaDAR	BnaCRY3d	8.78	73400.9	644	37.65	75.96	-0.393	Extracellular	Topology=0	C09	1921	14
C09p07120.1_BnaDAR	BnaCRY3e	9.16	59467.6	517	40.28	69.92	-0.634	Extracellular	Topology=0	C09	2003	13
A07p01720.1_BnaDAR	BnaFKF1/ZTL/LKP2-like_1	7.87	66952.4	607	40.57	82.82	-0.181	Nuclear	Topology=0	A07	1822	2
C07p03580.1_BnaDAR	BnaFKF1/ZTL/LKP2-like_2	7.53	66776.2	607	41.97	82.03	-0.188	Nuclear	Topology=0	C07	1822	2
A07p01730.1_BnaDAR	BnaLKP2a_1	5.27	67021.1	616	44.83	82.71	-0.162	Nuclear	Topology=0	A07	1849	2
A07p01740.1_BnaDAR	BnaLKP2a_2	5.21	67362.5	617	43.81	84.96	-0.138	Nuclear	Topology=0	A07	1852	2
C07p03590.1_BnaDAR	BnaLKP2a_3	5.33	66994.1	615	44.02	83.15	-0.151	Nuclear	Topology=0	C07	1846	2
C07p03660.1_BnaDAR	BnaLKP2a_4	5.26	67246.4	616	42.61	84.46	-0.145	Nuclear	Topology=0	C07	1849	2
A06p26920.1_BnaDAR	BnaPHOT1a	7.87	112088	999	42.88	71.93	-0.663	Plasma membrane	Topology=0	A06	2980	20
C03p67140.1_BnaDAR	BnaPHOT1b	7.26	111647	996	43.22	73.32	-0.645	Plasma membrane	Topology=0	C03	2971	20
A02p07940.1_BnaDAR	BnaPHOT2a	7.26	103399	919	43.44	79.46	-0.501	Plasma membrane	Topology=0	A02	2739	21
A03p12390.1_BnaDAR	BnaPHOT2b	8.65	104608	929	48.83	77.24	-0.524	Plasma membrane	Topology=0	A03	2769	21
A10p16050.1_BnaDAR	BnaPHOT2c	7.03	103100	920	43.67	79.17	-0.482	Plasma membrane	Topology=0	A10	2742	21
C02p13580.1_BnaDAR	BnaPHOT2d	7.02	103532	918	44.02	81.25	-0.51	Plasma membrane	Topology=0	C02	2736	21
C03p14540.1_BnaDAR	BnaPHOT2e	8.51	103453	920	45.64	78.01	-0.542	Plasma membrane	Topology=0	C03	2741	22
C09p50040.1_BnaDAR	BnaPHOT2f	7.29	102214	913	42.94	79.35	-0.489	Plasma membrane	Topology=0	C09	2721	21
A06p06260.1_BnaDAR	BnaPHYA_1	6.06	132357	1192	44.19	91.85	-0.15	Extracellular	Topology=0	A06	3573	6
A09p65420.1_BnaDAR	BnaPHYA_2	5.64	124062	1121	46.21	90.96	-0.135	Extracellular	Topology=0	A09	3363	3
C05p07590.1_BnaDAR	BnaPHYA_3	6.09	128662	1161	42.54	92.78	-0.131	Extracellular	Topology=0	C05	3480	6
C08p49390.1_BnaDAR	BnaPHYA_4	5.83	124368	1123	44.1	92.02	-0.134	Extracellular	Topology=0	C08	3369	3
A05p32680.1_BnaDAR	BnaPHYB_1	5.66	128738	1169	52.06	89.08	-0.119	Extracellular	Topology=0	A05	3506	4
C03p48570.1_BnaDAR	BnaPHYB_2	5.74	127200	1155	48.64	91.09	-0.083	Extracellular	Topology=0	C03	3464	4
C05p49390.1_BnaDAR	BnaPHYB_3	5.68	131520	1191	53.17	89.15	-0.106	Extracellular	Topology=0	C05	3573	3
A05p16470.1_BnaDAR	BnaPHYC_1	5.71	123672	1117	54.42	92.33	-0.102	Extracellular	Topology=0	A05	3351	3
C06p17390.1_BnaDAR	BnaPHYC_2	5.65	123953	1118	52.16	91.27	-0.122	Extracellular	Topology=0	C06	3354	3
A01p10100.1_BnaDAR	BnaPHYE_1	6.25	122289	1113	44.12	90.04	-0.15	Extracellular	Topology=0	A01	3339	3
C01p11920.1_BnaDAR	BnaPHYE_2	6.02	122622	1116	43.7	89.54	-0.161	Extracellular	Topology=0	C01	3348	3
A02p43030.1_BnaDAR	BnaUVR8a	5.58	46616.8	436	33.44	74.89	-0.375	Cytoplasmic	Topology=0	A02	1299	12
A06p30470.1_BnaDAR	BnaUVR8b	4.96	52521.5	483	36.85	77.7	-0.253	Extracellular	Topology=0	A06	1441	11
A09p08430.1_BnaDAR	BnaUVR8c	5.24	47157.4	440	32.8	76.66	-0.363	Cytoplasmic	Topology=0	A09	1312	11
C02p62970.1_BnaDAR	BnaUVR8d	5.11	43488.1	404	38.32	74.03	-0.437	Extracellular	Topology=0	C02	1202	13
C03p62590.1_BnaDAR	BnaUVR8e	5	48613.8	451	33.11	73.7	-0.406	Extracellular	Topology=0	C03	1344	12
C09p09540.1_BnaDAR	BnaUVR8f	5.31	47117.3	440	33.24	75.77	-0.369	Cytoplasmic	Topology=0	C09	1312	11
BniB08g053730.2N.1	BniCRY1a	5.45	85870.7	756	49.51	79.58	-0.364	Nuclear	Topology=0	B8	2268	3
BniB03g000850.2N.1	BniCRY2	5.66	70396	620	44.04	83.84	-0.347	Nuclear	Topology=0	B3	1859	4
BniB02g077580.2N.1	BniCRY3a	9.22	64617.6	570	38.38	72.49	-0.462	Extracellular	Topology=0	B2	1700	13
BniB07g040050.2N.1	BniCRY3b	9.17	67040.2	591	34.11	72.74	-0.478	Extracellular	Topology=0	B7	1762	14
BniB03g067980.2N.1	BniFKF1/ZTL/LKP2-like	7.13	66991.6	607	44.52	82.16	-0.176	Nuclear	Topology=0	B3	1822	2
BniB03g067910.2N.1	BniLKP2a_1	5.37	67270.6	617	43.36	87.33	-0.116	Nuclear	Topology=0	B3	1852	2
BniB03g067960.2N.1	BniLKP2a_2	5.23	67176.2	617	44.62	83.05	-0.169	Nuclear	Topology=0	B3	1852	2
BniB06g024850.2N.1	BniPHOT1	7.25	111503	994	42.53	73.17	-0.647	Plasma membrane	Topology=0	B6	2965	20
BniB02g037570.2N.1	BniPHOT2a	7.03	101127	904	41.54	80.24	-0.478	Plasma membrane	Topology=0	B2	2694	21
BniB08g013390.2N.1	BniPHOT2b	8.14	102790	916	46.38	78.55	-0.543	Plasma membrane	Topology=0	B8	2729	21
BniB02g004810.2N.1	BniPHYA_1	6.03	124835	1124	46	90.63	-0.182	Extracellular	Topology=0	B2	3371	4
BniB04g030300.2N.1	BniPHYA_2	5.95	124316	1122	44.88	91.93	-0.134	Extracellular	Topology=0	B4	3365	4
BniB01g047710.2N.1	BniPHYB	5.57	121751	1104	51.39	89.03	-0.13	Extracellular	Topology=0	B1	3312	3
BniB06g060920.2N.1	BniPHYC	5.72	123739	1114	53.09	93.35	-0.12	Extracellular	Topology=0	B6	3342	3
BniB05g018300.2N.1	BniPHYE	6.16	123101	1117	45.63	88.94	-0.184	Extracellular	Topology=0	B5	3351	3
BniB06g012110.2N.1	BniUVR8a	5.15	46599.6	435	32.34	75.06	-0.372	Cytoplasmic	Topology=0	B6	1296	12
BniB07g042540.2N.1	BniUVR8b	5.31	47352.6	440	31.86	76.41	-0.391	Cytoplasmic	Topology=0	B7	1312	11
BolC09g034170.2J	BolCRY1b	5.42	80014.7	706	50.63	77.51	-0.464	Nuclear	Topology=0	C09	2116	5
BolC05g002580.2J	BolCRY2a	5.86	64454.3	566	43.7	80.49	-0.4	Extracellular	Topology=0	C05	1697	4
BolC08g001060.2J	BolCRY2b	5.88	70236.9	619	43.41	84.14	-0.335	Nuclear	Topology=0	C08	1856	4
BolC07g041360.2J	BolCRY3a	8.98	92196.2	812	40.06	75.5	-0.417	Extracellular	Topology=0	C07	2425	14
BolC09g006630.2J	BolCRY3b	8.37	60252.8	526	36.71	79.3	-0.392	Extracellular	Topology=0	C09	1568	13
BolC07g003250.2J	BolFKF1/ZTL/LKP2-like	7.53	66776.2	607	41.97	82.03	-0.188	Nuclear	Topology=0	C07	1822	2
BolC07g003260.2J	BolLKP2a_1	5.33	67007.1	615	43.97	83.15	-0.155	Nuclear	Topology=0	C07	1846	2
BolC07g003350.2J	BolLKP2a_2	5.26	67246.4	616	42.61	84.46	-0.145	Nuclear	Topology=0	C07	1849	2
BolC03g061570.2J	BolPHOT1	7.26	111647	996	43.22	73.32	-0.645	Plasma membrane	Topology=0	C03	2971	20
BolC02g014460.2J	BolPHOT2a	7.26	102217	909	44.52	81.51	-0.51	Plasma membrane	Topology=0	C02	2709	21
BolC03g013420.2J	BolPHOT2b	7.61	100262	891	44.44	77.91	-0.556	Plasma membrane	Topology=0	C03	2654	22
BolC09g046650.2J	BolPHOT2c	8.11	105264	939	44.16	79.23	-0.493	Plasma membrane	Topology=0	C09	2800	20
BolC05g007340.2J	BolPHYA_1	5.96	124402	1124	43.76	91.68	-0.148	Extracellular	Topology=0	C05	3371	4
BolC08g056510.2J	BolPHYA_2	5.83	124368	1123	44.1	92.02	-0.134	Extracellular	Topology=0	C08	3369	3
BolC03g044710.2J	BolPHYB_1	5.74	127200	1155	48.64	91.09	-0.083	Extracellular	Topology=0	C03	3464	4
BolC05g049250.2J	BolPHYB_2	5.68	131520	1191	53.17	89.15	-0.106	Extracellular	Topology=0	C05	3573	3
BolC06g017050.2J	BolPHYC	5.55	123756	1117	53.11	91.7	-0.106	Extracellular	Topology=0	C06	3351	3
BolC01g011620.2J	BolPHYE	6.29	122675	1116	43.21	89.72	-0.166	Extracellular	Topology=0	C01	3348	3
BolC03g057070.2J	BolUVR8a	5.05	46808.8	435	32.46	72.83	-0.423	Extracellular	Topology=0	C03	1296	12
BolC09g008940.2J	BolUVR8b	5.4	47307.6	440	31.88	76.41	-0.38	Cytoplasmic	Topology=0	C09	1312	11
BraA09002908	BraCRY1	5.24	76740.8	680	50.95	77.04	-0.472	Nuclear	Topology=0	A09	2039	4
BraA08003942	BraCRY2a	6.16	108373	973	39.52	89.79	-0.198	Nuclear	Topology=0	A08	2912	10
BraA10000294	BraCRY2b	5.8	65786.8	577	43.43	79.31	-0.41	Nuclear	Topology=0	A10	1730	4
BraA06003660	BraCRY3a	9.23	65015	572	38.65	70.4	-0.502	Extracellular	Topology=0	A06	1706	13
BraA09000647	BraCRY3b	8.81	60172.5	526	31.28	70.21	-0.514	Extracellular	Topology=0	A09	1568	13
BraA07000182	BraFKF1/ZTL/LKP2-like	8.47	66050.6	603	42.86	83.07	-0.146	Nuclear	Topology=0	A07	1810	2
BraA07000183	BraLKP2a_1	5.33	66933	616	44.85	82.87	-0.153	Nuclear	Topology=0	A07	1849	2
BraA07000185	BraLKP2a_2	5.21	67366.5	617	43.64	84.96	-0.137	Nuclear	Topology=0	A07	1852	2
BraA06002737	BraPHOT1	8.86	95725.6	858	44.88	71.24	-0.681	Plasma membrane	Topology=0	A06	2559	18
BraA02001279	BraPHOT2a	6.44	96716.7	859	41.6	78.08	-0.522	Plasma membrane	Topology=0	A02	2559	21
BraA03001260	BraPHOT2b	8.71	106543	950	51.38	72.57	-0.61	Plasma membrane	Topology=0	A03	2832	21
BraA10001353	BraPHOT2c	7.28	101735	909	42.32	79.59	-0.494	Plasma membrane	Topology=0	A10	2709	21
BraA02004401	BraUVR8a	5.58	46587.7	436	34.26	75.32	-0.373	Cytoplasmic	Topology=0	A02	1299	12
BraA06003152	BraUVR8b	5.16	46816.9	435	32.96	73.72	-0.409	Extracellular	Topology=0	A06	1296	12
BraA09000856	BraUVR8c	5.31	47200.4	440	32.61	76.2	-0.375	Cytoplasmic	Topology=0	A09	1312	11
BraA06001302	BrPHYA_1	5.95	139510	1259	43.5	92.23	-0.114	Extracellular	Topology=0	A06	3771	9
BraA09006593	BrPHYA_2	5.7	127860	1153	46.16	91.14	-0.131	Extracellular	Topology=0	A09	3457	5
BraA05003447	BrPHYB	5.69	143168	1295	52.7	89.74	-0.133	Extracellular	Topology=0	A05	3884	4
BraA05001665	BrPHYC	5.78	123619	1117	55.16	92.5	-0.107	Extracellular	Topology=0	A05	3351	3
BraA01001033	BrPHYE	5.94	122452	1114	44.29	89.87	-0.148	Extracellular	Topology=0	A01	3342	3
Carubv10000705m	CarCRY1a	5.03	59592.4	525	51.31	73.41	-0.59	Nuclear	Topology=0	scaffold_6	1575	3
Carubv10000740m	CarCRY1b	5.02	58263.8	514	51.98	74.03	-0.613	Nuclear	Topology=0	scaffold_6	1542	3
Carubv10008610m	CarCRY2	5.81	69347.7	612	42.42	82.11	-0.348	Nuclear	Topology=0	scaffold_1	1248	3
Carubv10000591m	CarCRY3	8.95	64652.6	567	38.03	74.41	-0.447	Extracellular	Topology=0	scaffold_6	1474	11
Carubv10022036m	CarFKF1	5.57	69645.5	624	46.35	87.26	-0.243	Nuclear	Topology=0	scaffold_2	1873	2
Carubv10013248m	CarLKP2a	5.16	66563.7	612	37.22	85.82	-0.107	Nuclear	Topology=0	scaffold_3	1837	2
Carubv10018535m	CarPHOT1	7.25	111736	995	42.18	72.41	-0.654	Plasma membrane	Topology=0	scaffold_5	2968	20
Carubv10028188m	CarPHOT2	6.72	65797.8	586	44.6	73.34	-0.677	Plasma membrane	Topology=0	scaffold_8	1750	11
Carubv10008141m	CarPHYA	5.9	124416	1122	43.79	91.84	-0.145	Extracellular	Topology=0	scaffold_1	3365	4
Carubv10012844m	CarPHYB	5.74	128253	1162	49.22	89.29	-0.115	Extracellular	Topology=0	scaffold_3	3485	4
Carubv10004031m	CarPHYC	5.45	123655	1111	53.88	93.24	-0.118	Extracellular	Topology=0	scaffold_7	3333	3
Carubv10004026m	CarPHYD	5.76	126086	1132	46.54	93.69	-0.072	Extracellular	Topology=0	scaffold_7	3395	4
Carubv10007527m	CarPHYE	5.79	122943	1116	45.43	91.82	-0.109	Extracellular	Topology=0	scaffold_7	3347	4
Carubv10026414m	CarUVR8	5.5	47240.6	440	31.78	77.3	-0.351	Extracellular	Topology=0	scaffold_8	1311	12
Carubv10026103m	CarZTL1	5.49	65853.1	609	38.21	88.33	-0.064	Nuclear	Topology=0	scaffold_8	1828	2
Rs474630	RsCRY1a	5.23	82102.8	727	51.73	77.03	-0.491	Nuclear	Topology=0	R9	2180	4
Rs562970	RsCRY1b	5.29	77097.3	684	51.39	76.32	-0.501	Nuclear	Topology=0	RUS00209	2051	4
Rs002710	RsCRY2a	5.83	67325.2	593	39.58	78.11	-0.45	Nuclear	Topology=0	R1	1778	4
Rs002720	RsCRY2b	6.57	48055.9	419	39.29	81.22	-0.297	Nuclear	Topology=0	R1	1258	2
Rs406620	RsCRY2c	5.5	70851.3	623	45.87	82.95	-0.386	Nuclear	Topology=0	R8	1868	4
Rs564060	RsCRY2d	5.2	96403.4	850	43.42	86.01	-0.291	Nuclear	Topology=0	RUS00960	2546	7
Rs168710	RsCRY3	9.08	64124.9	563	36.78	70.99	-0.475	Extracellular	Topology=0	R4	1679	13
Rs326600	RsFKF1/ZTL/LKP2-like	6.48	65566.9	596	40.87	85.15	-0.143	Nuclear	Topology=0	R6	1789	2
Rs326590	RsLKP2a	5.58	68904.6	629	44.18	89.4	-0.097	Nuclear	Topology=0	R6	1887	3
Rs258570	RsPHOT1	7.77	143457	1277	45.72	73.48	-0.643	Plasma membrane	Topology=0	R5	3805	29
Rs077780	RsPHOT2a	6.57	100077	889	42.63	81.05	-0.503	Plasma membrane	Topology=0	R2	2648	22
Rs458710	RsPHOT2b	7.28	102742	917	42.83	78.88	-0.508	Plasma membrane	Topology=0	R9	2733	21
Rs007680	RsPHYA_1	5.96	126177	1141	44.74	91.69	-0.144	Extracellular	Topology=0	R1	3421	5
Rs257630	RsPHYA_2	6.37	46846.1	423	35.64	95.6	-0.079	Extracellular	Topology=0	RUS02405	1269	3
Rs232520	RsPHYB_1	5.75	129169	1169	48.86	88.91	-0.155	Extracellular	Topology=0	R5	3506	4
Rs281800	RsPHYB_2	5.87	120900	1087	50.26	91.84	-0.091	Extracellular	Topology=0	R5	3259	5
Rs366630	RsPHYC	5.82	123610	1116	51.49	94.68	-0.087	Extracellular	Topology=0	R7	3348	3
Rs050320	RsPHYE	5.96	122177	1112	44.89	89.35	-0.154	Extracellular	Topology=0	R2	3336	3
Rs275470	RsUVR8a	5.43	44031.9	411	32.33	74.01	-0.371	Cytoplasmic	Topology=0	R5	1225	11
Rs499370	RsUVR8b	4.64	21030.3	197	31.66	83.15	-0.241	Cytoplasmic	Topology=0	R9	589	5
Rs499380	RsUVR8c	6.16	25747.6	239	33.31	73.43	-0.456	Cytoplasmic	Topology=0	R9	714	6

## Sheet: Table S3
Table S3:Protein sequences of nine Brassica Species for phylogenetic tree and tree file
>AtCRY2a
MKMDKKTIVWFRRDLRIEDNPALAAAAHEGSVFPVFIWCPEEEGQFYPGRASRWWMKQSLAHLSQSLKALGSDLTLIKTH
NTISAILDCIRVTGATKVVFNHLYDPVSLVRDHTVKEKLVERGISVQSYNGDLLYEPWEIYCEKGKPFTSFNSYWKKCLD
MSIESVMLPPPWRLMPITAAAEAIWACSIEELGLENEAEKPSNALLTRAWSPGWSNADKLLNEFIEKQLIDYAKNSKKVV
GNSTSLLSPYLHFGEISVRHVFQCARMKQIIWARDKNSEGEESADLFLRGIGLREYSRYICFNFPFTHEQSLLSHLRFFP
WDADVDKFKAWRQGRTGYPLVDAGMRELWATGWMHNRIRVIVSSFAVKFLLLPWKWGMKYFWDTLLDADLECDILGWQYI
SGSIPDGHELDRLDNPALQGAKYDPEGEYIRQWLPELARLPTEWIHHPWDAPLTVLKASGVELGTNYAKPIVDIDTAREL
LAKAISRTREAQIMIGAAPDEIVADSFEALGANTIKEPGLCPSVSSNDQQVPSAVRYNGSKRVKPEEEEERDMKKSRGFD
ERELFSTAESSSSSSVFFVSQSCSLASEGKNLEGIQDSSDQITTSLGKNGCK*
>AtCRY2b
MKMDKKTIVWFRRDLRIEDNPALAAAAHEGSVFPVFIWCPEEEGQFYPGRASRWWMKQSLAHLSQSLKALGSDLTLIKTH
NTISAILDCIRVTGATKVVFNHLYDPVSLVRDHTVKEKLVERGISVQSYNGDLLYEPWEIYCEKGKPFTSFNSYWKKCLD
MSIESVMLPPPWRLMPITAAAEAIWACSIEELGLENEAEKPSNALLTRAWSPGWSNADKLLNEFIEKQLIDYAKNSKKVV
GNSTSLLSPYLHFGEISVRHVFQCARMKQIIWARDKNSEGEESADLFLRGIGLREYSRYICFNFPFTHEQSLLSHLRFFP
WDADVDKFKAWRQGRTGYPLVDAGMRELWATGWMHNRIRVIVSSFAVKFLLLPWKWGMKYFWDTLLDADLECDILGWQYI
SGSIPDGHELDRLDNPALQGAKYDPEGEYIRQWLPELARLPTEWIHHPWDAPLTVLKASGVELGTNYAKPIVDIDTAREL
LAKAISRTREAQIMIGAAPDEIVADSFEALGANTIKEPGLCPSVSSNDQQVPSAVRYNGSKRVKPEEEEERDMKKSRGFD
ERELFSTAESSSSSSVFFVSQSCSLASEGKNLEGIQDSSDQITTSLGKNGCK*
>AtPHYA_1
MSGSRPTQSSEGSRRSRHSARIIAQTTVDAKLHADFEESGSSFDYSTSVRVTGPVVENQPPRSDKVTTTYLHHIQKGKLI
QPFGCLLALDEKTFKVIAYSENASELLTMASHAVPSVGEHPVLGIGTDIRSLFTAPSASALQKALGFGDVSLLNPILVHC
RTSAKPFYAIIHRVTGSIIIDFEPVKPYEVPMTAAGALQSYKLAAKAITRLQSLPSGSMERLCDTMVQEVFELTGYDRVM
AYKFHEDDHGEVVSEVTKPGLEPYLGLHYPATDIPQAARFLFMKNKVRMIVDCNAKHARVLQDEKLSFDLTLCGSTLRAP
HSCHLQYMANMDSIASLVMAVVVNEEDGEGDAPDATTQPQKRKRLWGLVVCHNTTPRFVPFPLRYACEFLAQVFAIHVNK
EVELDNQMVEKNILRTQTLLCDMLMRDAPLGIVSQSPNIMDLVKCDGAALLYKDKIWKLGTTPSEFHLQEIASWLCEYHM
DSTGLSTDSLHDAGFPRALSLGDSVCGMAAVRISSKDMIFWFRSHTAGEVRWGGAKHDPDDRDDARRMHPRSSFKAFLEV
VKTRSLPWKDYEMDAIHSLQLILRNAFKDSETTDVNTKVIYSKLNDLKIDGIQELEAVTSEMVRLIETATVPILAVDSDG
LVNGWNTKIAELTGLSVDEAIGKHFLTLVEDSSVEIVKRMLENALEGTEEQNVQFEIKTHLSRADAGPISLVVNACASRD
LHENVVGVCFVAHDLTGQKTVMDKFTRIEGDYKAIIQNPNPLIPPIFGTDEFGWCTEWNPAMSKLTGLKREEVIDKMLLG
EVFGTQKSCCRLKNQEAFVNLGIVLNNAVTSQDPEKVSFAFFTRGGKYVECLLCVSKKLDREGVVTGVFCFLQLASHELQ
QALHVQRLAERTAVKRLKALAYIKRQIRNPLSGIMFTRKMIEGTELGPEQRRILQTSALCQKQLSKILDDSDLESIIEGC
LDLEMKEFTLNEVLTASTSQVMMKSNGKSVRITNETGEEVMSDTLYGDSIRLQQVLADFMLMAVNFTPSGGQLTVSASLR
KDQLGRSVHLANLEIRLTHTGAGIPEFLLNQMFGTEEDVSEEGLSLMVSRKLVKLMNGDVQYLRQAGKSSFIITAELAAA
NK*
>AtPHYA_2
MASHAVPSVGEHPVLGIGTDIRSLFTAPSASALQKALGFGDVSLLNPILVHCRTSAKPFYAIIHRVTGSIIIDFEPVKPY
EVPMTAAGALQSYKLAAKAITRLQSLPSGSMERLCDTMVQEVFELTGYDRVMAYKFHEDDHGEVVSEVTKPGLEPYLGLH
YPATDIPQAARFLFMKNKVRMIVDCNAKHARVLQDEKLSFDLTLCGSTLRAPHSCHLQYMANMDSIASLVMAVVVNEEDG
EGDAPDATTQPQKRKRLWGLVVCHNTTPRFVPFPLRYACEFLAQVFAIHVNKEVELDNQMVEKNILRTQTLLCDMLMRDA
PLGIVSQSPNIMDLVKCDGAALLYKDKIWKLGTTPSEFHLQEIASWLCEYHMDSTGLSTDSLHDAGFPRALSLGDSVCGM
AAVRISSKDMIFWFRSHTAGEVRWGGAKHDPDDRDDARRMHPRSSFKAFLEVVKTRSLPWKDYEMDAIHSLQLILRNAFK
DSETTDVNTKVIYSKLNDLKIDGIQELEAVTSEMVRLIETATVPILAVDSDGLVNGWNTKIAELTGLSVDEAIGKHFLTL
VEDSSVEIVKRMLENALEGTEEQNVQFEIKTHLSRADAGPISLVVNACASRDLHENVVGVCFVAHDLTGQKTVMDKFTRI
EGDYKAIIQNPNPLIPPIFGTDEFGWCTEWNPAMSKLTGLKREEVIDKMLLGEVFGTQKSCCRLKNQEAFVNLGIVLNNA
VTSQDPEKVSFAFFTRGGKYVECLLCVSKKLDREGVVTGVFCFLQLASHELQQALHVQRLAERTAVKRLKALAYIKRQIR
NPLSGIMFTRKMIEGTELGPEQRRILQTSALCQKQLSKILDDSDLESIIEGCLDLEMKEFTLNEVLTASTSQVMMKSNGK
SVRITNETGEEVMSDTLYGDSIRLQQVLADFMLMAVNFTPSGGQLTVSASLRKDQLGRSVHLANLEIRLTHTGAGIPEFL
LNQMFGTEEDVSEEGLSLMVSRKLVKLMNGDVQYLRQAGKSSFIITAELAAANK*
>AtPHYA_3
MEKKMSGSRPTQSSEGSRRSRHSARIIAQTTVDAKLHADFEESGSSFDYSTSVRVTGPVVENQPPRSDKVTTTYLHHIQK
GKLIQPFGCLLALDEKTFKVIAYSENASELLTMASHAVPSVGEHPVLGIGTDIRSLFTAPSASALQKALGFGDVSLLNPI
LVHCRTSAKPFYAIIHRVTGSIIIDFEPVKPYEVPMTAAGALQSYKLAAKAITRLQSLPSGSMERLCDTMVQEVFELTGY
DRVMAYKFHEDDHGEVVSEVTKPGLEPYLGLHYPATDIPQAARFLFMKNKVRMIVDCNAKHARVLQDEKLSFDLTLCGST
LRAPHSCHLQYMANMDSIASLVMAVVVNEEDGEGDAPDATTQPQKRKRLWGLVVCHNTTPRFVPFPLRYACEFLAQVFAI
HVNKEVELDNQMVEKNILRTQTLLCDMLMRDAPLGIVSQSPNIMDLVKCDGAALLYKDKIWKLGTTPSEFHLQEIASWLC
EYHMDSTGLSTDSLHDAGFPRALSLGDSVCGMAAVRISSKDMIFWFRSHTAGEVRWGGAKHDPDDRDDARRMHPRSSFKA
FLEVVKTRSLPWKDYEMDAIHSLQLILRNAFKDSETTDVNTKVIYSKLNDLKIDGIQELEAVTSEMVRLIETATVPILAV
DSDGLVNGWNTKIAELTGLSVDEAIGKHFLTLVEDSSVEIVKRMLENALEGTEEQNVQFEIKTHLSRADAGPISLVVNAC
ASRDLHENVVGVCFVAHDLTGQKTVMDKFTRIEGDYKAIIQNPNPLIPPIFGTDEFGWCTEWNPAMSKLTGLKREEVIDK
MLLGEVFGTQKSCCRLKNQEAFVNLGIVLNNAVTSQDPEKVSFAFFTRGGKYVECLLCVSKKLDREGVVTGVFCFLQLAS
HELQQALHVQRLAERTAVKRLKALAYIKRQIRNPLSGIMFTRKMIEGTELGPEQRRILQTSALCQKQLSKILDDSDLESI
IEGCLDLEMKEFTLNEVLTASTSQVMMKSNGKSVRITNETGEEVMSDTLYGDSIRLQQVLADFMLMAVNFTPSGGQLTVS
ASLRKDQLGRSVHLANLEIRLTHTGAGIPEFLLNQMFGTEEDVSEEGLSLMVSRKLVKLMNGDVQYLRQAGKSSFIITAE
LAAANK*
>AtPHYA_4
MSGSRPTQSSEGSRRSRHSARIIAQTTVDAKLHADFEESGSSFDYSTSVRVTGPVVENQPPRSDKVTTTYLHHIQKGKLI
QPFGCLLALDEKTFKVIAYSENASELLTMASHAVPSVGEHPVLGIGTDIRSLFTAPSASALQKALGFGDVSLLNPILVHC
RTSAKPFYAIIHRVTGSIIIDFEPVKPYEVPMTAAGALQSYKLAAKAITRLQSLPSGSMERLCDTMVQEVFELTGYDRVM
AYKFHEDDHGEVVSEVTKPGLEPYLGLHYPATDIPQAARFLFMKNKVRMIVDCNAKHARVLQDEKLSFDLTLCGSTLRAP
HSCHLQYMANMDSIASLVMAVVVNEEDGEGDAPDATTQPQKRKRLWGLVVCHNTTPRFVPFPLRYACEFLAQVFAIHVNK
EVELDNQMVEKNILRTQTLLCDMLMRDAPLGIVSQSPNIMDLVKCDGAALLYKDKIWKLGTTPSEFHLQEIASWLCEYHM
DSTGLSTDSLHDAGFPRALSLGDSVCGMAAVRISSKDMIFWFRSHTAGEVRWGGAKHDPDDRDDARRMHPRSSFKAFLEV
VKTRSLPWKDYEMDAIHSLQLILRNAFKDSETTDVNTKVIYSKLNDLKIDGIQELEAVTSEMVRLIETATVPILAVDSDG
LVNGWNTKIAELTGLSVDEAIGKHFLTLVEDSSVEIVKRMLENALEGTEEQNVQFEIKTHLSRADAGPISLVVNACASRD
LHENVVGVCFVAHDLTGQKTVMDKFTRIEGDYKAIIQNPNPLIPPIFGTDEFGWCTEWNPAMSKLTGLKREEVIDKMLLG
EVFGTQKSCCRLKNQEAFVNLGIVLNNAVTSQDPEKVSFAFFTRGGKYVECLLCVSKKLDREGVVTGVFCFLQLASHELQ
QALHVQRLAERTAVKRLKALAYIKRQIRNPLSGIMFTRKMIEGTELGPEQRRILQTSALCQKQLSKILDDSDLESIIEGC
LDLEMKEFTLNEVLTASTSQVMMKSNGKSVRITNETGEEVMSDTLYGDSIRLQQVLADFMLMAVNFTPSGGQLTVSASLR
KDQLGRSVHLANLEIRLTHTGAGIPEFLLNQMFGTEEDVSEEGLSLMVSRKLVKLMNGDVQYLRQAGKSSFIITAELAAA
NK*
>AtPHYA_5
MSGSRPTQSSEGSRRSRHSARIIAQTTVDAKLHADFEESGSSFDYSTSVRVTGPVVENQPPRSDKVTTTYLHHIQKGKLI
QPFGCLLALDEKTFKVIAYSENASELLTMASHAVPSVGEHPVLGIGTDIRSLFTAPSASALQKALGFGDVSLLNPILVHC
RTSAKPFYAIIHRVTGSIIIDFEPVKPYEVPMTAAGALQSYKLAAKAITRLQSLPSGSMERLCDTMVQEVFELTGYDRVM
AYKFHEDDHGEVVSEVTKPGLEPYLGLHYPATDIPQAARFLFMKNKVRMIVDCNAKHARVLQDEKLSFDLTLCGSTLRAP
HSCHLQYMANMDSIASLVMAVVVNEEDGEGDAPDATTQPQKRKRLWGLVVCHNTTPRFVPFPLRYACEFLAQVFAIHVNK
EVELDNQMVEKNILRTQTLLCDMLMRDAPLGIVSQSPNIMDLVKCDGAALLYKDKIWKLGTTPSEFHLQEIASWLCEYHM
DSTGLSTDSLHDAGFPRALSLGDSVCGMAAVRISSKDMIFWFRSHTAGEVRWGGAKHDPDDRDDARRMHPRSSFKAFLEV
VKTRSLPWKDYEMDAIHSLQLILRNAFKDSETTDVNTKVIYSKLNDLKIDGIQELEAVTSEMVRLIETATVPILAVDSDG
LVNGWNTKIAELTGLSVDEAIGKHFLTLVEDSSVEIVKRMLENALEGTEEQNVQFEIKTHLSRADAGPISLVVNACASRD
LHENVVGVCFVAHDLTGQKTVMDKFTRIEGDYKAIIQNPNPLIPPIFGTDEFGWCTEWNPAMSKLTGLKREEVIDKMLLG
EVFGTQKSCCRLKNQEAFVNLGIVLNNAVTSQDPEKVSFAFFTRGGKYVECLLCVSKKLDREGVVTGVFCFLQLASHELQ
QALHVQRLAERTAVKRLKALAYIKRQIRNPLSGIMFTRKMIEGTELGPEQRRILQTSALCQKQLSKILDDSDLESIIEGC
LDLEMKEFTLNEVLTASTSQVMMKSNGKSVRITNETGEEVMSDTLYGDSIRLQQVLADFMLMAVNFTPSGGQLTVSASLR
KDQLGRSVHLANLEIRLTHTGAGIPEFLLNQMFGTEEDVSEEGLSLMVSRKLVKLMNGDVQYLRQAGKSSFIITAELAAA
NK*
>AtPHYA_6
MSGSRPTQSSEGSRRSRHSARIIAQTTVDAKLHADFEESGSSFDYSTSVRVTGPVVENQPPRSDKVTTTYLHHIQKGKLI
QPFGCLLALDEKTFKVIAYSENASELLTMASHAVPSVGEHPVLGIGTDIRSLFTAPSASALQKALGFGDVSLLNPILVHC
RTSAKPFYAIIHRVTGSIIIDFEPVKPYEVPMTAAGALQSYKLAAKAITRLQSLPSGSMERLCDTMVQEVFELTGYDRVM
AYKFHEDDHGEVVSEVTKPGLEPYLGLHYPATDIPQAARFLFMKNKVRMIVDCNAKHARVLQDEKLSFDLTLCGSTLRAP
HSCHLQYMANMDSIASLVMAVVVNEEDGEGDAPDATTQPQKRKRLWGLVVCHNTTPRFVPFPLRYACEFLAQVFAIHVNK
EVELDNQMVEKNILRTQTLLCDMLMRDAPLGIVSQSPNIMDLVKCDGAALLYKDKIWKLGTTPSEFHLQEIASWLCEYHM
DSTGLSTDSLHDAGFPRALSLGDSVCGMAAVRISSKDMIFWFRSHTAGEVRWGGAKHDPDDRDDARRMHPRSSFKAFLEV
VKTRSLPWKDYEMDAIHSLQLILRNAFKDSETTDVNTKVIYSKLNDLKIDGIQELEAVTSEMVRLIETATVPILAVDSDG
LVNGWNTKIAELTGLSVDEAIGKHFLTLVEDSSVEIVKRMLENALEGTEEQNVQFEIKTHLSRADAGPISLVVNACASRD
LHENVVGVCFVAHDLTGQKTVMDKFTRIEGDYKAIIQNPNPLIPPIFGTDEFGWCTEWNPAMSKLTGLKREEVIDKMLLG
EVFGTQKSCCRLKNQEAFVNLGIVLNNAVTSQDPEKVSFAFFTRGGKYVECLLCVSKKLDREGVVTGVFCFLQLASHELQ
QALHVQRLAERTAVKRLKALAYIKRQIRNPLSGIMFTRKMIEGTELGPEQRRILQTSALCQKQLSKILDDSDLESIIEGC
LDLEMKEFTLNEVLTASTSQVMMKSNGKSVRITNETGEEVMSDTLYGDSIRLQQVLADFMLMAVNFTPSGGQLTVSASLR
KDQLGRSVHLANLEIRLTHTGAGIPEFLLNQMFGTEEDVSEEGLSLMVSRKLVKLMNGDVQYLRQAGKSSFIITAELAAA
NK*
>AtFKF1
MAREHAIGEATGKRKKRGRVEEAEEYCNDGIEEQVEDEKLPLEVGMFYYPMTPPSFIVSDALEPDFPLIYVNRVFEVFTG
YRADEVLGRNCRFLQYRDPRAQRRHPLVDPVVVSEIRRCLEEGIEFQGELLNFRKDGTPLVNRLRLAPIRDDDGTITHVI
GIQVFSETTIDLDRVSYPVFKHKQQLDQTSECLFPSGSPRFKEHHEDFCGILQLSDEVLAHNILSRLTPRDVASIGSACR
RLRQLTKNESVRKMVCQNAWGKEITGTLEIMTKKLRWGRLARELTTLEAVCWRKFTVGGIVQPSRCNFSACAVGNRLVLF
GGEGVNMQPLDDTFVLNLDAECPEWQRVRVTSSPPGRWGHTLSCLNGSWLVVFGGCGRQGLLNDVFVLDLDAKHPTWKEV
AGGTPPLPRSWHSSCTIEGSKLVVSGGCTDAGVLLSDTFLLDLTTDKPTWKEIPTSWAPPSRLGHSLSVFGRTKILMFGG
LANSGHLKLRSGEAYTIDLEDEEPRWRELECSAFPGVVVPPPRLDHVAVSMPCGRVIIFGGSIAGLHSPSQLFLIDPAEE
KPSWRILNVPGKPPKLAWGHSTCVVGGTRVLVLGGHTGEEWILNELHELCLASRQDSDL*
>AtPHYB_1
MVSGVGGSGGGRGGGRGGEEEPSSSHTPNNRRGGEQAQSSGTKSLRPRSNTESMSKAIQQYTVDARLHAVFEQSGESGKS
FDYSQSLKTTTYGSSVPEQQITAYLSRIQRGGYIQPFGCMIAVDESSFRIIGYSENAREMLGIMPQSVPTLEKPEILAMG
TDVRSLFTSSSSILLERAFVAREITLLNPVWIHSKNTGKPFYAILHRIDVGVVIDLEPARTEDPALSIAGAVQSQKLAVR
AISQLQALPGGDIKLLCDTVVESVRDLTGYDRVMVYKFHEDEHGEVVAESKRDDLEPYIGLHYPATDIPQASRFLFKQNR
VRMIVDCNATPVLVVQDDRLTQSMCLVGSTLRAPHGCHSQYMANMGSIASLAMAVIINGNEDDGSNVASGRSSMRLWGLV
VCHHTSSRCIPFPLRYACEFLMQAFGLQLNMELQLALQMSEKRVLRTQTLLCDMLLRDSPAGIVTQSPSIMDLVKCDGAA
FLYHGKYYPLGVAPSEVQIKDVVEWLLANHADSTGLSTDSLGDAGYPGAAALGDAVCGMAVAYITKRDFLFWFRSHTAKE
IKWGGAKHHPEDKDDGQRMHPRSSFQAFLEVVKSRSQPWETAEMDAIHSLQLILRDSFKESEAAMNSKVVDGVVQPCRDM
AGEQGIDELGAVAREMVRLIETATVPIFAVDAGGCINGWNAKIAELTGLSVEEAMGKSLVSDLIYKENEATVNKLLSRAL
RGDEEKNVEVKLKTFSPELQGKAVFVVVNACSSKDYLNNIVGVCFVGQDVTSQKIVMDKFINIQGDYKAIVHSPNPLIPP
IFAADENTCCLEWNMAMEKLTGWSRSEVIGKMIVGEVFGSCCMLKGPDALTKFMIVLHNAIGGQDTDKFPFPFFDRNGKF
VQALLTANKRVSLEGKVIGAFCFLQIPSPELQQALAVQRRQDTECFTKAKELAYICQVIKNPLSGMRFANSLLEATDLNE
DQKQLLETSVSCEKQISRIVGDMDLESIEDGSFVLKREEFFLGSVINAIVSQAMFLLRDRGLQLIRDIPEEIKSIEVFGD
QIRIQQLLAEFLLSIIRYAPSQEWVEIHLSQLSKQMADGFAAIRTEFRMACPGEGLPPELVRDMFHSSRWTSPEGLGLSV
CRKILKLMNGEVQYIRESERSYFLIILELPVPRKRPLSTASGSGDMMLMMPY*
>AtPHYB_2
MVSGVGGSGGGRGGGRGGEEEPSSSHTPNNRRGGEQAQSSGTKSLRPRSNTESMSKAIQQYTVDARLHAVFEQSGESGKS
FDYSQSLKTTTYGSSVPEQQITAYLSRIQRGGYIQPFGCMIAVDESSFRIIGYSENAREMLGIMPQSVPTLEKPEILAMG
TDVRSLFTSSSSILLERAFVAREITLLNPVWIHSKNTGKPFYAILHRIDVGVVIDLEPARTEDPALSIAGAVQSQKLAVR
AISQLQALPGGDIKLLCDTVVESVRDLTGYDRVMVYKFHEDEHGEVVAESKRDDLEPYIGLHYPATDIPQASRFLFKQNR
VRMIVDCNATPVLVVQDDRLTQSMCLVGSTLRAPHGCHSQYMANMGSIASLAMAVIINGNEDDGSNVASGRSSMRLWGLV
VCHHTSSRCIPFPLRYACEFLMQAFGLQLNMELQLALQMSEKRVLRTQTLLCDMLLRDSPAGIVTQSPSIMDLVKCDGAA
FLYHGKYYPLGVAPSEVQIKDVVEWLLANHADSTGLSTDSLGDAGYPGAAALGDAVCGMAVAYITKRDFLFWFRSHTAKE
IKWGGAKHHPEDKDDGQRMHPRSSFQAFLEVVKSRSQPWETAEMDAIHSLQLILRDSFKESEAAMNSKVVDGVVQPCRDM
AGEQGIDELGAVAREMVRLIETATVPIFAVDAGGCINGWNAKIAELTGLSVEEAMGKSLVSDLIYKENEATVNKLLSRAL
RGDEEKNVEVKLKTFSPELQGKAVFVVVNACSSKDYLNNIVGVCFVGQDVTSQKIVMDKFINIQGDYKAIVHSPNPLIPP
IFAADENTCCLEWNMAMEKLTGWSRSEVIGKMIVGEVFGSCCMLKGPDALTKFMIVLHNAIGGQDTDKFPFPFFDRNGKF
VQALLTANKRVSLEGKVIGAFCFLQIPSPELQQALAVQRRQDTECFTKAKELAYICQVIKNPLSGMRFANSLLEATDLNE
DQKQLLETSVSCEKQISRIVGDMDLESIEDGSFVLKREEFFLGSVINAIVSQAMFLLRDRGLQLIRDIPEEIKSIEVFGD
QIRIQQLLAEFLLSIIRYAPSQEWVEIHLSQLSKQMADGFAAIRTEFRYISLFPLLSPHIHNQNYAIRFFWFLILYIKKM
NLVWLITNLI*
>AtLKP2a_1
MQNQMEWDSDSDLSGGDEVAEDGWFGGDNGAIPFPVGSLPGTAPCGFVVSDALEPDNPIIYVNTVFEIVTGYRAEEVIGP
FTKRRHPMVDSTIVAKMRQCLENGIEFQGELLNFRKDGSPLMNKLRLVPIREEDEITHFIGVLLFTDAKIDLGPSPDLSA
KEIPRISRSFTSALPIGERNVSRGLCGIFELSDEVIAIKILSQLTPGDIASVGCVCRRLNELTKNDDVWRMVCQNTWGTE
ATRVLESVPGAKRIGWVRLAREFTTHEATAWRKFSVGGTVEPSRCNFSACAVGNRIVIFGGEGVNMQPMNDTFVLDLGSS
SPEWKSVLVSSPPPGRWGHTLSCVNGSRLVVFGGYGSHGLLNDVFLLDLDADPPSWREVSGLAPPIPRSWHSSCTLDGTK
LIVSGGCADSGALLSDTFLLDLSMDIPAWREIPVPWTPPSRLGHTLTVYGDRKILMFGGLAKNGTLRFRSNDVYTMDLSE
DEPSWRPVIGYGSSLPGGMAAPPPRLDHVAISLPGGRILIFGGSVAGLDSASQLYLLDPNEEKPAWRILNVQGGPPRFAW
GHTTCVVGGTRLVVLGGQTGEEWMLNEAHELLLATSTTAST*
>AtLKP2a_2
MQNQMEWDSDSDLSGGDEVAEDGWFGGDNGAIPFPVGSLPGTAPCGFVVSDALEPDNPIIYVNTVFEIVTGYRAEEVIGR
NCRFLQCRGPFTKRRHPMVDSTIVAKMRQCLENGIEFQGELLNFRKDGSPLMNKLRLVPIREEDEITHFIGVLLFTDAKI
DLGPSPDLSAKEIPRISRSFTSALPIGERNVSRGLCGIFELSDEVIAIKILSQLTPGDIASVGCVCRRLNELTKNDDVWR
MVCQNTWGTEATRVLESVPGAKRIGWVRLAREFTTHEATAWRKFSVGGTVEPSRCNFSACAVGNRIVIFGGEGVNMQPMN
DTFVLDLGSSSPEWKSVLVSSPPPGRWGHTLSCVNGSRLVVFGGYGSHGLLNDVFLLDLDADPPSWREVSGLAPPIPRSW
HSSCTLDGTKLIVSGGCADSGALLSDTFLLDLSMDIPAWREIPVPWTPPSRLGHTLTVYGDRKILMFGGLAKNGTLRFRS
NDVYTMDLSEDEPSWRPVIGYGSSLPGGMAAPPPRLDHVAISLPGGRILIFGGSVAGLDSASQLYLLDPNEEKPAWRILN
VQGGPPRFAWGHTTCVVGGTRLVVLGGQTGEEWMLNEAHELLLATSTTAST*
>AtPHOT1a
MEPTEKPSTKPSSRTLPRDTRGSLEVFNPSTQLTRPDNPVFRPEPPAWQNLSDPRGTSPQPRPQQEPAPSNPVRSDQEIA
VTTSWMALKDPSPETISKKTITAEKPQKSAVAAEQRAAEWGLVLKTDTKTGKPQGVGVRNSGGTENDPNGKKTTSQRNSQ
NSCRSSGEMSDGDVPGGRSGIPRVSEDLKDALSTFQQTFVVSDATKPDYPIMYASAGFFNMTGYTSKEVVGRNCRFLQGS
GTDADELAKIRETLAAGNNYCGRILNYKKDGTSFWNLLTIAPIKDESGKVLKFIGMQVEVSKHTEGAKEKALRPNGLPES
LIRYDARQKDMATNSVTELVEAVKRPRALSESTNLHPFMTKSESDELPKKPARRMSENVVPSGRRNSGGGRRNSMQRINE
IPEKKSRKSSLSFMGIKKKSESLDESIDDGFIEYGEEDDEISDRDERPESVDDKVRQKEMRKGIDLATTLERIEKNFVIT
DPRLPDNPIIFASDSFLELTEYSREEILGRNCRFLQGPETDLTTVKKIRNAIDNQTEVTVQLINYTKSGKKFWNIFHLQP
MRDQKGEVQYFIGVQLDGSKHVEPVRNVIEETAVKEGEDLVKKTAVNIDEAVRELPDANMTPEDLWANHSKVVHCKPHRK
DSPPWIAIQKVLESGEPIGLKHFKPVKPLGSGDTGSVHLVELVGTDQLFAMKAMDKAVMLNRNKVHRARAEREILDLLDH
PFLPALYASFQTKTHICLITDYYPGGELFMLLDRQPRKVLKEDAVRFYAAQVVVALEYLHCQGIIYRDLKPENVLIQGNG
DISLSDFDLSCLTSCKPQLLIPSIDEKKKKKQQKSQQTPIFMAEPMRASNSFVGTEEYIAPEIISGAGHTSAVDWWALGI
LMYEMLYGYTPFRGKTRQKTFTNVLQKDLKFPASIPASLQVKQLIFRLLQRDPKKRLGCFEGANEVKQHSFFKGINWALI
RCTNPPELETPIFSGEAENGEKVVDPELEDLQTNVF*
>AtPHOT1b
MEPTEKPSTKPSSRTLPRDTRGSLEVFNPSTQLTRPDNPVFRPEPPAWQNLSDPRGTSPQPRPQQEPAPSNPVRSDQEIA
VTTSWMALKDPSPETISKKTITAEKPQKSAVAAEQRAAEWGLVLKTDTKTGKPQGVGVRNSGGTENDPNGKKTTSQRNSQ
NSCRSSGEMSDGDVPGGRSGIPRVSEDLKDALSTFQQTFVVSDATKPDYPIMYASAGFFNMTGYTSKEVVGRNCRFLQGS
GTDADELAKIRETLAAGNNYCGRILNYKKDGTSFWNLLTIAPIKDESGKVLKFIGMQVEVSKHTEGAKEKALRPNGLPES
LIRYDARQKDMATNSVTELVEAVKRPRALSESTNLHPFMTKSESDELPKKPARRMSENVVPSGRRNSGGGRRNSMQRINE
IPEKKSRKSSLSFMGIKKKSESLDESIDDGFIEYGEEDDEISDRDERPESVDDKVRQKEMRKGIDLATTLERIEKNFVIT
DPRLPDNPIIFASDSFLELTEYSREEILGRNCRFLQGPETDLTTVKKIRNAIDNQTEVTVQLINYTKSGKKFWNIFHLQP
MRDQKGEVQYFIGVQLDGSKHVEPVRNVIEETAVKEGEDLVKKTAVNIDEAVRELPDANMTPEDLWANHSKVVHCKPHRK
DSPPWIAIQKVLESGEPIGLKHFKPVKPLGSGDTGSVHLVELVGTDQLFAMKAMDKAVMLNRNKVHRARAEREILDLLDH
PFLPALYASFQTKTHICLITDYYPGGELFMLLDRQPRKVLKEDAVRFYAAQVVVALEYLHCQGIIYRDLKPENVLIQGNG
DISLSDFDLSCLTSCKPQLLIPSIDEKKKKKQQKSQQTPIFMAEPMRASNSFVGTEEYIAPEIISGAGHTSAVDWWALGI
LMYEMLYGYTPFRGKTRQKTFTNVLQKDLKFPASIPASLQVKQLIFRLLQRDPKKRLGCFEGANEVKQHSFFKGINWALI
RCTNPPELETPIFSGEAENGEKVVDPELEDLQTNVF*
>AtCRY1
MSGSVSGCGSGGCSIVWFRRDLRVEDNPALAAAVRAGPVIALFVWAPEEEGHYHPGRVSRWWLKNSLAQLDSSLRSLGTC
LITKRSTDSVASLLDVVKSTGASQIFFNHLYDPLSLVRDHRAKDVLTAQGIAVRSFNADLLYEPWEVTDELGRPFSMFAA
FWERCLSMPYDPESPLLPPKKIISGDVSKCVADPLVFEDDSEKGSNALLARAWSPGWSNGDKALTTFINGPLLEYSKNRR
KADSATTSFLSPHLHFGEVSVRKVFHLVRIKQVAWANEGNEAGEESVNLFLKSIGLREYSRYISFNHPYSHERPLLGHLK
FFPWAVDENYFKAWRQGRTGYPLVDAGMRELWATGWLHDRIRVVVSSFFVKVLQLPWRWGMKYFWDTLLDADLESDALGW
QYITGTLPDSREFDRIDNPQFEGYKFDPNGEYVRRWLPELSRLPTDWIHHPWNAPESVLQAAGIELGSNYPLPIVGLDEA
KARLHEALSQMWQLEAASRAAIENGSEEGLGDSAEVEEAPIEFPRDITMEETEPTRLNPNRRYEDQMVPSITSSLIRPEE
DEESSLNLRNSVGDSRAEVPRNMVNTNQAQQRRAEPASNQVTAMIPEFNIRIVAESTEDSTAESSSSGRRERSGGIVPEW
SPGYSEQFPSEENGIGGGSTTSSYLQNHHEILNWRRLSQTG*
>AtPHYD
MVSGGGSKTSGGEAASSGHRRSRHTSAAEQAQSSANKALRSQNQQPQNHGGGTESTNKAIQQYTVDARLHAVFEQSGESG
KSFDYSQSLKTAPYDSSVPEQQITAYLSRIQRGGYTQPFGCLIAVEESTFTIIGYSENAREMLGLMSQSVPSIEDKSEVL
TIGTDLRSLFKSSSYLLLERAFVAREITLLNPIWIHSNNTGKPFYAILHRVDVGILIDLEPARTEDPALSIAGAVQSQKL
AVRAISHLQSLPSGDIKLLCDTVVESVRDLTGYDRVMVYKFHEDEHGEVVAESKRNDLEPYIGLHYPATDIPQASRFLFK
QNRVRMIVDCYASPVRVVQDDRLTQFICLVGSTLRAPHGCHAQYMTNMGSIASLAMAVIINGNEEDGNGVNTGGRNSMRL
WGLVVCHHTSARCIPFPLRYACEFLMQAFGLQLNMELQLALQVSEKRVLRMQTLLCDMLLRDSPAGIVTQRPSIMDLVKC
NGAAFLYQGKYYPLGVTPTDSQINDIVEWLVANHSDSTGLSTDSLGDAGYPRAAALGDAVCGMAVACITKRDFLFWFRSH
TEKEIKWGGAKHHPEDKDDGQRMNPRSSFQTFLEVVKSRCQPWETAEMDAIHSLQLILRDSFKESEAMDSKAAAAGAVQP
HGDDMVQQGMQEIGAVAREMVRLIETATVPIFAVDIDGCINGWNAKIAELTGLSVEDAMGKSLVRELIYKEYKETVDRLL
SCALKGDEGKNVEVKLKTFGSELQGKAMFVVVNACSSKDYLNNIVGVCFVGQDVTGHKIVMDKFINIQGDYKAIIHSPNP
LIPPIFAADENTCCLEWNTAMEKLTGWPRSEVIGKLLVREVFGSYCRLKGPDALTKFMIVLHNAIGGQDTDKFPFPFFDR
KGEFIQALLTLNKRVSIDGKIIGAFCFLQIPSPELQQALEVQRRQESEYFSRRKELAYIFQVIKNPLSGLRFTNSLLEDM
DLNEDQKQLLETSVSCEKQISKIVGDMDVKSIDDGSFLLERTEFFIGNVTNAVVSQVMLVVRERNLQLIRNIPTEVKSMA
VYGDQIRLQQVLAEFLLSIVRYAPMEGSVELHLCPTLNQMADGFSAVRLEFRMACAGEGVPPEKVQDMFHSSRWTSPEGL
GLSVCRKILKLMNGGVQYIREFERSYFLIVIELPVPLMMMMPSS*
>AtPHYE
MGFESSSSAASNMKPQPQKSNTAQYSVDAALFADFAQSIYTGKSFNYSKSVISPPNHVPDEHITAYLSNIQRGGLVQPFG
CLIAVEEPSFRILGLSDNSSDFLGLLSLPSTSHSGEFDKVKGLIGIDARTLFTPSSGASLSKAASFTEISLLNPVLVHSR
TTQKPFYAILHRIDAGIVMDLEPAKSGDPALTLAGAVQSQKLAVRAISRLQSLPGGDIGALCDTVVEDVQRLTGYDRVMV
YQFHEDDHGEVVSEIRRSDLEPYLGLHYPATDIPQAARFLFKQNRVRMICDCNATPVKVVQSEELKRPLCLVNSTLRAPH
GCHTQYMANMGSVASLALAIVVKGKDSSKLWGLVVGHHCSPRYVPFPLRYACEFLMQAFGLQLQMELQLASQLAEKKAMR
TQTLLCDMLLRDTVSAIVTQSPGIMDLVKCDGAALYYKGKCWLVGVTPNESQVKDLVNWLVENHGDDSTGLTTDSLVDAG
YPGAISLGDAVCGVAAAGFSSKDYLLWFRSNTASAIKWGGAKHHPKDKDDAGRMHPRSSFTAFLEVAKSRSLPWEISEID
AIHSLRLIMRESFTSSRPVLSGNGVARDANELTSFVCEMVRVIETATAPIFGVDSSGCINGWNKKTAEMTGLLASEAMGK
SLADEIVQEESRAALESLLCKALQGEEEKSVMLKLRKFGQNNHPDYSSDVCVLVNSCTSRDYTENIIGVCFVGQDITSEK
AITDRFIRLQGDYKTIVQSLNPLIPPIFASDENACCSEWNAAMEKLTGWSKHEVIGKMLPGEVFGVFCKVKCQDSLTKFL
ISLYQGIAGDNVPESSLVEFFNKEGKYIEASLTANKSTNIEGKVIRCFFFLQIINKESGLSCPELKESAQSLNELTYVRQ
EIKNPLNGIRFAHKLLESSEISASQRQFLETSDACEKQITTIIESTDLKSIEEGKLQLETEEFRLENILDTIISQVMIIL
RERNSQLRVEVAEEIKTLPLNGDRVKLQLILADLLRNIVNHAPFPNSWVGISISPGQELSRDNGRYIHLQFRMIHPGKGL
PSEMLSDMFETRDGWVTPDGLGLKLSRKLLEQMNGRVSYVREDERCFFQVDLQVKTMLGVESRGTEGSSSIK*
>AtCRY3
MAASSLSLSSPLSNPLRRFTLHHLHLSKKPLSSSSLFLCSAAKMNDHIHRVPALTEEEIDSVAIKTFERYALPSSSSVKR
KGKGVTILWFRNDLRVLDNDALYKAWSSSDTILPVYCLDPRLFHTTHFFNFPKTGALRGGFLMECLVDLRKNLMKRGLNL
LIRSGKPEEILPSLAKDFGARTVFAHKETCSEEVDVERLVNQGLKRVGNSTKLELIWGSTMYHKDDLPFDVFDLPDVYTQ
FRKSVEAKCSIRSSTRIPLSLGPTPSVDDWGDVPTLEKLGVEPQEVTRGMRFVGGESAGVGRVFEYFWKKDLLKVYKETR
NGMLGPDYSTKFSPWLAFGCISPRFIYEEVQRYEKERVANNSTYWVLFELIWRDYFRFLSIKCGNSLFHLGGPRNVQGKW
SQDQKLFESWRDAKTGYPLIDANMKELSTTGFMSNRGRQIVCSFLVRDMGLDWRMGAEWFETCLLDYDPCSNYGNWTYGA
GVGNDPREDRYFSIPKQAQNYDPEGEYVAFWLQQLRRLPKEKRHWPGRLMYMDTVVPLKHGNGPMAGGSKSGGGFRGSHS
GRRSRHNGP*
>AtPHYC
MSSNTSRSCSTRSRQNSRVSSQVLVDAKLHGNFEESERLFDYSASINLNMPSSSCEIPSSAVSTYLQKIQRGMLIQPFGC
LIVVDEKNLKVIAFSENTQEMLGLIPHTVPSMEQREALTIGTDVKSLFLSPGCSALEKAVDFGEISILNPITLHCRSSSK
PFYAILHRIEEGLVIDLEPVSPDEVPVTAAGALRSYKLAAKSISRLQALPSGNMLLLCDALVKEVSELTGYDRVMVYKFH
EDGHGEVIAECCREDMEPYLGLHYSATDIPQASRFLFMRNKVRMICDCSAVPVKVVQDKSLSQPISLSGSTLRAPHGCHA
QYMSNMGSVASLVMSVTINGSDSDEMNRDLQTGRHLWGLVVCHHASPRFVPFPLRYACEFLTQVFGVQINKEAESAVLLK
EKRILQTQSVLCDMLFRNAPIGIVTQSPNIMDLVKCDGAALYYRDNLWSLGVTPTETQIRDLIDWVLKSHGGNTGFTTES
LMESGYPDASVLGESICGMAAVYISEKDFLFWFRSSTAKQIKWGGARHDPNDRDGKRMHPRSSFKAFMEIVRWKSVPWDD
MEMDAINSLQLIIKGSLQEEHSKTVVDVPLVDNRVQKVDELCVIVNEMVRLIDTAAVPIFAVDASGVINGWNSKAAEVTG
LAVEQAIGKPVSDLVEDDSVETVKNMLALALEGSEERGAEIRIRAFGPKRKSSPVELVVNTCCSRDMTNNVLGVCFIGQD
VTGQKTLTENYSRVKGDYARIMWSPSTLIPPIFITNENGVCSEWNNAMQKLSGIKREEVVNKILLGEVFTTDDYGCCLKD
HDTLTKLRIGFNAVISGQKNIEKLLFGFYHRDGSFIEALLSANKRTDIEGKVTGVLCFLQVPSPELQYALQVQQISEHAI
ACALNKLAYLRHEVKDPEKAISFLQDLLHSSGLSEDQKRLLRTSVLCREQLAKVISDSDIEGIEEGYVELDCSEFGLQES
LEAVVKQVMELSIERKVQISCDYPQEVSSMRLYGDNLRLQQILSETLLSSIRFTPALRGLCVSFKVIARIEAIGKRMKRV
ELEFRIIHPAPGLPEDLVREMFQPLRKGTSREGLGLHITQKLVKLMERGTLRYLRESEMSAFVILTEFPLI*
>AtZTL1a
MEWDSGSDLSADDASSLADDEEGGLFPGGGPIPYPVGNLLHTAPCGFVVTDAVEPDQPIIYVNTVFEMVTGYRAEEVLGG
NCRFLQCRGPFAKRRHPLVDSMVVSEIRKCIDEGIEFQGELLNFRKDGSPLMNRLRLTPIYGDDDTITHIIGIQFFIETD
IDLGPVLGSSTKEKSIDGIYSALAAGERNVSRGMCGLFQLSDEVVSMKILSRLTPRDVASVSSVCRRLYVLTKNEDLWRR
VCQNAWGSETTRVLETVPGAKRLGWGRLARELTTLEAAAWRKLSVGGSVEPSRCNFSACAVGNRVVLFGGEGVNMQPMND
TFVLDLNSDYPEWQHVKVSSPPPGRWGHTLTCVNGSNLVVFGGCGQQGLLNDVFVLNLDAKPPTWREISGLAPPLPRSWH
SSCTLDGTKLIVSGGCADSGVLLSDTFLLDLSIEKPVWREIPAAWTPPSRLGHTLSVYGGRKILMFGGLAKSGPLKFRSS
DVFTMDLSEEEPCWRCVTGSGMPGAGNPGGVAPPPRLDHVAVNLPGGRILIFGGSVAGLHSASQLYLLDPTEDKPTWRIL
NIPGRPPRFAWGHGTCVVGGTRAIVLGGQTGEEWMLSELHELSLASYLT*
>AtZTL1b
MEWDSGSDLSADDASSLADDEEGGLFPGGGPIPYPVGNLLHTAPCGFVVTDAVEPDQPIIYVNTVFEMVTGYRAEEVLGG
NCRFLQCRGPFAKRRHPLVDSMVVSEIRKCIDEGIEFQGELLNFRKDGSPLMNRLRLTPIYGDDDTITHIIGIQFFIETD
IDLGPVLGSSTKEKSIDGIYSALAAGERNVSRGMCGLFQLSDEVVSMKILSRLTPRDVASVSSVCRRLYVLTKNEDLWRR
VCQNAWGSETTRVLETVPGAKRLGWGRLARELTTLEAAAWRKLSVGGSVEPSRCNFSACAVGNRVVLFGGEGVNMQPMND
TFVLDLNSDYPEWQHVKVSSPPPGRWGHTLTCVNGSNLVVFGGCGQQGLLNDVFVLNLDAKPPTWREISGLAPPLPRSWH
SSCTLDGTKLIVSGGCADSGVLLSDTFLLDLSIEKPVWREIPAAWTPPSRLGHTLSVYGGRKILMFGGLAKSGPLKFRSS
DVFTMDLSEEEPCWRCVTGSGMPGAGNPGGVAPPPRLDHVAVNLPGGRILIFGGSVAGLHSASQLYLLDPTEDKPTWRIL
NIPGRPPRFAWGHGTCVVGGTRAIVLGGQTGEEWMLRYWSFRGERLSGGTLVLLIFFKSFFFFLPH*
>AtPHOT2a
MERPRAPPSPLNDAESLSERRSLEIFNPSSGKETHGSTSSSSKPPLDGNNKGSSSKWMEFQDSAKITERTAEWGLSAVKP
DSGDDGISFKLSSEVERSKNMSRRSSEESTSSESGAFPRVSQELKTALSTLQQTFVVSDATQPHCPIVYASSGFFTMTGY
SSKEIVGRNCRFLQGPDTDKNEVAKIRDCVKNGKSYCGRLLNYKKDGTPFWNLLTVTPIKDDQGNTIKFIGMQVEVSKYT
EGVNDKALRPNGLSKSLIRYDARQKEKALDSITEVVQTIRHRKSQVQESVSNDTMVKPDSSTTPTPGRQTRQSDEASKSF
RTPGRVSTPTGSKLKSSNNRHEDLLRMEPEELMLSTEVIGQRDSWDLSDRERDIRQGIDLATTLERIEKNFVISDPRLPD
NPIIFASDSFLELTEYSREEILGRNCRFLQGPETDQATVQKIRDAIRDQREITVQLINYTKSGKKFWNLFHLQPMRDQKG
ELQYFIGVQLDGSDHVEPLQNRLSERTEMQSSKLVKATATNVDEAVRELPDANTRPEDLWAAHSKPVYPLPHNKESTSWK
AIKKIQASGETVGLHHFKPIKPLGSGDTGSVHLVELKGTGELYAMKAMEKTMMLNRNKAHRACIEREIISLLDHPFLPTL
YASFQTSTHVCLITDFCPGGELFALLDRQPMKILTEDSARFYAAEVVIGLEYLHCLGIVYRDLKPENILLKKDGHIVLAD
FDLSFMTTCTPQLIIPAAPSKRRRSKSQPLPTFVAEPSTQSNSFVGTEEYIAPEIITGAGHTSAIDWWALGILLYEMLYG
RTPFRGKNRQKTFANILHKDLTFPSSIPVSLVGRQLINTLLNRDPSSRLGSKGGANEIKQHAFFRGINWPLIRGMSPPPL
DAPLSIIEKDPNAKDIKWEDDGVLVNSTDLDIDLF*
>AtPHOT2b
MERPRAPPSPLNDAESLSERRSLEIFNPSSGKETHGSTSSSSKPPLDGNNKGSSSKWMEFQDSAKITERTAEWGLSAVKP
DSGDDGISFKLSSEVERSKNMSRRSSEESTSSESGAFPRVSQELKTALSTLQQTFVVSDATQPHCPIVYASSGFFTMTGY
SSKEIVGRNCRFLQGPDTDKNEVAKIRDCVKNGKSYCGRLLNYKKDGTPFWNLLTVTPIKDDQGNTIKFIGMQVEVSKYT
EGVNDKALRPNGLSKSLIRYDARQKEKALDSITEVVQTIRHRKSQVQESVSNDTMVKPDSSTTPTPGRQTRQSDEASKSF
RTPGRVSTPTGSKLKSSNNRHEDLLRMEPEELMLSTEVIGQRDSWDLSDRERDIRQGIDLATTLERIEKNFVISDPRLPD
NPIIFASDSFLELTEYSREEILGRNCRFLQGPETDQATVQKIRDAIRDQREITVQLINYTKSGKKFWNLFHLQPMRDQKG
ELQYFIGVQLDGSDHVEPLQNRLSERTEMQSSKLVKATATNVDEAVRELPDANTRPEDLWAAHSKPVYPLPHNKESTSWK
AIKKIQASGETVGLHHFKPIKPLGSGDTGSVHLVELKGTGELYAMKAMEKTMMLNRNKAHRACIEREIISLLDHPFLPTL
YASFQTSTHVCLITDFCPGGELFALLDRQPMKILTEDSARFYAAEVVIGLEYLHCLGIVYRDLKPENILLKKDGHIVLAD
FDLSFMTTCTPQLIIPAAPSKRRRSKSQPLPTFVAEPSTQSNSFVGTEEYIAPEIITGAGHTSAIDWWALGILLYEMLYG
RTPFRGKNRQKTFANILHKDLTFPSSIPVSLVGRQLINTLLNRDPSSRLGSKGGANEIKQHAFFRGINWPLIRGMSPPPL
DAPLSIIEKDPNAKDIKWEDDGVLVNSTDLDIDLF*
>AtPHOT2c
MERPRAPPSPLNDAESLSERRSLEIFNPSSGKETHGSTSSSSKPPLDGNNKGSSSKWMEFQDSAKITERTAEWGLSAVKP
DSGDDGISFKLSSEVERSKNMSRRSSEESTSSESGAFPRVSQELKTALSTLQQTFVVSDATQPHCPIVYASSGFFTMTGY
SSKEIVGRNCRFLQGPDTDKNEVAKIRDCVKNGKSYCGRLLNYKKDGTPFWNLLTVTPIKDDQGNTIKFIGMQVEVSKYT
EGVNDKALRPNGLSKSLIRYDARQKEKALDSITEVVQTIRHRKSQVQESVSNDTMVKPDSSTTPTPGRQTRQSDEASKSF
RTPGRVSTPTGSKLKSSNNRHEDLLRMEPEELMLSTEVIGQRDSWDLSDRERDIRQGIDLATTLERIEKNFVISDPRLPD
NPIIFASDSFLELTEYSREEILGRNCRFLQGPETDQATVQKIRDAIRDQREITVQLINYTKSGKKFWNLFHLQPMRDQKG
ELQYFIGVQLDGSDHVEPLQNRLSERTEMQSSKLVKATATNVDEAVRELPDANTRPEDLWAAHSKPVYPLPHNKESTSWK
AIKKIQASGETVGLHHFKPIKPLGSGDTGSVHLVELKGTGELYAMKAMEKTMMLNRNKAHRACIEREIISLLDHPFLPTL
YASFQTSTHVCLITDFCPGGELFALLDRQPMKILTEDSARFYAAEVVIGLEYLHCLGIVYRDLKPENILLKKDGHIVLAD
FDLSFMTTCTPQLIIPAAPSKRRRSKSQPLPTFVAEPSTQSNSFVGTEEYIAPEIITGAGHTSAIDWWALGILLYEMLYG
RTPFRGKNRQKTFANILHKDLTFPSSIPVSLVGRQLINTLLNRDPSSRLGSKGGANEIKQHAFFRGINWPLIRESSTTGC
TVEHNRKRSECQRYKVGR*
>AtPHOT2d
MERPRAPPSPLNDAESLSERRSLEIFNPSSGKETHGSTSSSSKPPLDGNNKGSSSKWMEFQDSAKITERTAEWGLSAVKP
DSGDDGISFKLSSEVERSKNMSRRSSEESTSSESGAFPRVSQELKTALSTLQQTFVVSDATQPHCPIVYASSGFFTMTGY
SSKEIVGRNCRFLQGPDTDKNEVAKIRDCVKNGKSYCGRLLNYKKDGTPFWNLLTVTPIKDDQGNTIKFIGMQVEVSKYT
EGVNDKALRPNGLSKSLIRYDARQKEKALDSITEVVQTIRHRKSQVQESVSNDTMVKPDSSTTPTPGRQTRQSDEASKSF
RTPGRVSTPTGSKLKSSNNRHEDLLRMEPEELMLSTEVIGQRDSWDLSDRERDIRQGIDLATTLERIEKNFVISDPRLPD
NPIIFASDSFLELTEYSREEILGRNCRFLQGPETDQATVQKIRDAIRDQREITVQLINYTKSGKKFWNLFHLQPMRDQKG
ELQYFIGVQLDGSDHVEPLQNRLSERTEMQSSKLVKATATNVDEAVRELPDANTRPEDLWAAHSKPVYPLPHNKESTSWK
AIKKIQASGETVGLHHFKPIKPLGSGDTGSVHLVELKGTGELYAMKAMEKTMMLNRNKAHRACIEREIISLLDHPFLPTL
YASFQTSTHVCLITDFCPGGELFALLDRQPMKILTEDSARFPLFLNLNV*
>AtUVR8
MAEDMAADEVTAPPRKVLIISAGASHSVALLSGDIVCSWGRGEDGQLGHGDAEDRPSPTQLSALDGHQIVSVTCGADHTV
AYSQSGMEVYSWGWGDFGRLGHGNSSDLFTPLPIKALHGIRIKQIACGDSHCLAVTMEGEVQSWGRNQNGQLGLGDTEDS
LVPQKIQAFEGIRIKMVAAGAEHTAAVTEDGDLYGWGWGRYGNLGLGDRTDRLVPERVTSTGGEKMSMVACGWRHTISVS
YSGALYTYGWSKYGQLGHGDLEDHLIPHKLEALSNSFISQISGGWRHTMALTSDGKLYGWGWNKFGQVGVGNNLDQCSPV
QVRFPDDQKVVQVSCGWRHTLAVTERNNVFAWGRGTNGQLGIGESVDRNFPKIIEALSVDGASGQHIESSNIDPSSGKSW
VSPAERYAVVPDETGLTDGSSKGNGGDISVPQTDVKRVRI*
>BcaCRY1a
MSNSCSGGGGCSIVWFRRDLRVEDNPALAAAVRAGPVIAVFVWAPEEEGH
YQPGRVSRWWLKNSLAQLDSSLRSLGTCLITKRSTDSVASLLEIVKSTGA
SQIFFNHLYDPLSLVRDHRAKDALTAEGIAVKSFNADLLYEPWEVTDELG
RPFSMFAAFWERCLTMPYDPESPLLPPKKIISGDVSKCVVDTLIFEDESE
KGSNALLARAWSPGWSNADKALTTFINGPLIEYSKNRRKADSATTSFLSP
HLHFGEVSVRKVFHLLRIKQVAWANEGNQAGEESVNLFLKSVGLREYSRY
ISFNHPYSHERPLLGHLKFFPWAVDENYFKAWRQGRTGYPLVDAGMRELW
ATGWLHDRIRVVVSSFFVKVLQLPWRWGMKYFWDTLLDADLESDALGWQY
ITGTLPDSREFDRIDNPQFEGYKFDPNGEYVRRWLPELSRLPTEWIHHPW
NAPESVLQAAGIELGSNYPRPIVGLDEAKARLHEALSQMWQLEAASRAAI
ENGSEEGLGDSTEFEEAPIEFPRDITMEETEPTRLNPVRRYEDQMVPSIT
TSLIRPEEDEESSLNVRNSVGDSRAEVPRNMVNTNQAQQQARAEPVSNQV
TAMIPEFSIRIVAENTEESTAESSSSGRRERDGGIVPEWSGYSEQFASEE
NGIGGGSTTSSYLQTHHEIVNWRRLSQTG
>BcaPHOT2a
MEKPRAPPSPLTGSEPLSERRSLEVFNPLSGSSSSKPQDGNGKGSSSSKW
MEFQDSAKITERTAEWGLSAVKPNSGEDGISFKLSTEVERSRMSRRSSEE
STSSESGAFPRVSQELKTALSTLQQTFVVSDATQPHCPIVYASSGFFTMT
GYTSKEIVGRNCRFLQGPDTDQKEVAKIRDCVKNGNSYCGRILNYKKDGT
PFWNLLTITPIKDDQGNTIKFIGMQVEVSKYTEGVNDRALRPNGLSKSLI
RYDARQKEKALDSMTEVVQTIRHRKSQVRDSVSNDVMVKPDSATTPGRQA
IQSDEASKSASTPGRVSTPARSKSKLLSSNKKHEDAPSVEPEELMLSTEV
IEPRESWDRLEREKDIRQGIDLATTLERIEKNFVISDPRLPDNPIIFASD
SFLELTEYTREEILGRNCRFLQGPETDQATVQKIRDAIRDQREITVQLIN
YTKSGKKFWNLFHLQPMRDQQGELQYFIGVQLDGSDHVEPIRNRLSERTE
MQSSKLVKATATNVDEAVRELPDANMTPEDLWAAHSKPVYPLPHKKESTS
WKAIQKIQGGGETVGLHHFKPVKPLGSGDTGSVHLVELKGTGELYAMKAM
EKTMMLNRNKAHRARIEREIISLLDHPFLPTLYASFQTSTHVCLITDFCP
GGELFALLDRQPMKFLSEESARFYAAEVVIGLEYLHCLGIVYRDLKPENI
LLKKDGHIVLADFDLSFMTSCTPEVIIPPAHNKRRRSSSSKSQPLPTFVA
EPITKSNSFVGTEEYIAPEIITGAGHSSAIDWWALGILLYEMLYGRTPFR
GKNRQKTFANILHKDLTFPSSIPVSLVGRQLINMLLNRDPRRRLGTKGGA
NEIKQHAFFRGINWPLIRGMDPPPLDAPLRIIEKDPKAKDIKWEDDGVLV
NSVDIDIDIF
>BcaPHOT2b
MERPRAPPSSLTDLEPLSERRSLEVFNPSSGSSSSSKPHDGNGKGSKWME
FQDSAKITERTAEWGLSAVKPESGENGITFKLSTEVERSKMSRRSSEEST
SSDSGAFPRVSQELKTALSTLQQTFVVSDATQPHCPIVYASSGFFTMTGY
TSKEIVGRNCRFLQGPDTDQKEVAKIRDCVKNGKSYCGRLLNYKKDGTPF
WNLLTITPIKDDQGNTIKFIGMQVEVSKYTEGVNDKELRPNGLSKSLIRY
DARQKEKALDSMTEVVQTIRHRKSQVRDSVSNDVMVKPDSATTTPGRQAI
QSDEASMSAKTPGRVSTPARSKSKSLSSNKRHEDGPSVEPEELMLSTEVI
ELRDSWDRSEREKDIRQGIDLATTLERIEKNFVISDPRLPDNPIIFASDS
FLELTEYTREEILGRNCRFLQGPETDQSTVQKIRDAIRDQREITVQLINY
TKSGKKFWNLFHLQPMRDQKGELQYFIGVQLDGSDHVEPIRNRLSERTEM
QSSKLVKATATNVDEAVRELPDANMTPEDLWAAHSKPVYPLPHKKESTSW
KAIQKIQAGGETVGLHHFKPVKPLGSGDTGSVHLVELKGTGELYAMKAME
KTMMLNRNKAHRARIEREIISLLDHPFLPTLYASFQTSTHVCLITDFCPG
GELFALLDRQPMKFLSEDSARFYAAEVVIGLEYLHCLGIVYRDLKPENIL
LKKDGHIVLADFDLSFMTSCTPQLIVPPAPNKRRRSSSSKSRALPTFVAE
PITKSNSFVGTEEYIAPEIITGAGHTSAIDWWALGILLYEMLYGRTPFRG
KNRQKTFANILHKDLTFPSSIPVSLVGRQLINMLLNRDPRKRLGTKGGAN
EIKQHAFFRGINWPLIRDMDPPPLDVPLRIIEKDPKAKDIKWEDDGMLVN
SMDIDIDLF
>BcaPHOT1b
MEPAEKPSIKPSSRTLPRDTRGSLEVFNPSTFPTRPDNPVFRPEPPTWQN
WSDPRDSPQPQIQPLSEPAPSIPVRSEEIAVTTSWMALKDPSPEKISKKT
ITTEKPQVAAVAAEQRAAEWGLVLKTDTKTGKPQGVSVRNSGGAENDPNG
KKTSQRNSSNSCRSSGEMSDGDVAGGRGGIPRVSEDLKDALSTFQQTFVV
SDATKPDYPIMYASAGFFNMTGYTSKEVVGRNCRFLQGSGTDADELAKIR
ESLAAGNNYCGRLLNYKKDGTSFWNLLTIAPIKDESGKVLKFIGMQVEVS
KHTEGAKEKTLRPNGLPESLIRYDARQKDMATNSVTELVEAVKRPRALSE
STHSHPFKRKSESDELPAKPGRRMSENVVPSGRRNSGGGRRNSMQRISEN
PEKKPAKTSRLSFMGMKKKGQSQDESLEDGFIEYGEEDDEISDRDERPES
VDDKVRQKEMRKGMDLATTLERIEKNFVITDPRLPDNPIIFASDSFLELT
EYSREEILGRNCRFLQGPETDPTTVKKIRAAIDNQTEVTVQLINYTKSGK
KFWNIFHLQPMRDQKGEVQYFIGVQLDGSKHVEPVRNVIEEVAVKEGEEL
VKKTAVNIDEAVRELPDANMTPEDLWANHSKIVHSKPHRKDSPSWKAIQK
VLESGEQIGLNHFRPVKPLGSGDTGSVHLVELNGTDQLFAMKAMDKTVML
NRNKVHRARAEREILDLLDHPFLPALYASFQTKTHICLITDYYPGGELFM
LLDRQPRKVLKEDAVRFYAAQVVVALEYLHCQGIIYRDLKPENVLIHGNG
DISLTDFDLSCLTSCRPQLLIPSIDEKKKKKQQKSQQSPVFMAEPMRASN
SFVGTEEYIAPEIITGAGHTSAVDWWALGILMYEMLYGYTPFRGKTRQKT
FANVLQKDLKFPASIPASLQVKQLIFRLLQRDPKKRLGCLEGANEVKNHS
FFKGINWALIRCTTPPELETPIFPGEAENGENVVDPELEDLQTNVF
>BcaUVR8b
MAEEEMVAGDVTAPPRKVLIISAGASHSVALLTGDIVCSWGRGEDGQLGH
GDAEDRPSPTQLSALDDHQIVSVTCGADHTVAYSESRKEVYSWGWGDFGR
LGHGNSSDLFTPLPIKALDGIRIKQIACGDSHCLAVTMDGEVQSWGRNQN
GQLGLGDTEDSLVPQKIRAFEGMRIKMVAAGAEHTAAVTEDGDLYGWGWG
RYGNLGLGDRNDRLVPERVTSASGEKMSMVACGWRHTIAVSYSGALYTYG
WSKYGQLGHGDLEDHLVPHKLEALSNSVISQISGGWRHTMALTSDGKLYG
WGWNKFGQVGVGDNLDQCSPLQVWFPDDQKVVQVSCGWRHTLAVTERNNV
FAWGRGTNGQLGIGESLDRNYPQIIEALSVDGESGQHIESSNFDPSSGKS
WVSPAERYAVVPDEKTGQTDGSSKGNGSDMSVPTN
>BcaPHYB_2
MVSGVSGAGRGGGREAASSSHSPDHTLHTTHHRRDQAQSSGTKSLKPQSH
TESMSKAIQQYTVDARLHAVFEQSGKSFDYSHSLKTTTYGSSVVPEQQIT
AYLSRIQRGGYIQPFGCMIAVAESTFTIIAFSENAREMLGLTPQSVPSLE
RPEILAMGADLRSLFTASSSVILERAFVAREITLLNPVWIHSKNTGKPFY
AILHRIDVGVVIDLEPARTEDPALSIAGAVQSQKLAVRAISQLQSLPGGD
IKLLCDTVVENVRDLTGYDRVMVYKFHEDEHGEVVAESRREDLEPYIGLH
YPATDIPQASRFLFKQNRVRMIVDCHATPVLVVQDDRLTQSMCLVGSTLR
APHGCHSQYMANMGSIASLAMAVIINGNDEDGRGRSSMRLWGLVVCHHTS
SRCIPFPLRYACEFLMQAFGLQLNMELQLALQISEKRVLRTQTLLCDMLL
RDSPAGIVTQSPSIMDLVKCDGAAFLYHGKYYPLGVAPSEAQIKDVVEWL
LASHAESTGLSTDSLGDAGYPGAAALGNAVCGMAVACITKRDFLFWFRSH
TAKEVKWGGAKHHPEDKDDGQRMHPRSSFIAFLEVVKSRSQPWETVEMDA
IHSLQLILRDSFKEAEAAMNSRGGDGAVQACGGEQGIDELGTVAREMVRL
IETATVPIFAVDSGGCVNGWNAKIAELTGLSVEEAMGKSLVSDLIYKENE
ETVDMLISRALRGDEDKNVEVKLKTFSPELQGKAVFVVVNACSSKDYLNN
IVGVCFVGQDVTGQKIVMDKFINIQGDYKAIVHSPSPLIPPIFAADENTC
CLEWNTAMEFLTGWPRGEVIGKTLVGEVFGSCCRLKGPDALTKFMIVLHN
AIGGQETEKFPLPFFDRNGKFVQALLTANKRVSLEGKVIGAFCFLHIPSL
ELQQALAVQRRQDSETKSKELAYICQVIKSPLSGLRFTNSLLEGTELNEN
QKQFLETSVSCEKQISRIVSDMDLEKLDDGTFELVREEFYLGSVINAVVS
QAMFLLRERGLQLIRDIPEEIKSIAVYGDQTRTQQLLAEFLLSIIRYAPS
QEWVEIHLSQVSKPMAAGSSAFRTEFRMACPGEGLPPELVRDMFHGSRWT
SPEGLGLSVCRKILKLMNGEVQYIRESERSYFLIILELPVPPLSTAGGDM
MLMMA
>BcaPHOT2d
MERPRASPSPLTDLEPLSERTSLEIFNPLNGSSSSSSSKPQDGNRKGSSS
KWIEFHDSAKIVERTAEWGLSAVKPDTGEDGISFKVSSEVDRSKMSRGSS
EESSASESGAFPRVSQELKTALSTLQQTFVVSDATQPDCPIVYASSGFFT
MTGYSSKEIVGRNCRFLQGPDTDKKEVVKIRDCVKNGKSYCGRLLNYKKD
GTPFWNLLTVTPIKDDQGDTIKFIGMQVEVSKYTEGVNDKELRPNGLSKS
LIRYDARQKELALDSITEVVQTIKHRNSQVRNSVSNDILVKPTTPGGQAI
QSDEASKSARTPERVSTPARPKSKSLSWNKKHDDIPSVEPEELMLSTEVI
EPRESWERLERERDIRQGIDLATTLERIEKNFVISDPRLPDNPIIFASDS
FLELTEYTREEILGRNCRFLQGPETDQATVLKIRDAIRDQREITVQLINY
TKSGKKFWNLFHLQPMRDQKGELQYFIGVQLDGSDHVEPLRNRLSERTEM
QSSKLVKATATNVDEAVRELPDANMRPEDLWAAYSKPVYPLPHKKESTSW
KAIQKIQASGETIGLHHFKPIKPLGSGDTGSVHLVELKGTGELYAMKAME
KTMMLNRNKAHRACIEREIISLLDHPFLPTLYTSFQTSTHVCLITDFCPG
GELFALLDIQPMKFLSEESARFYAAEVVIGLEYLHCLGIVYRDLKPENIL
LKKDGHIVLADFDLSFLTSCTPQLIVPPAPNKRRRSKSQQLPTFVAEPAT
QSNSFVGTEEYIAPEIITGSGHASAIDWWALGILLYEMLYGRTPFRGKNR
QKTFANILHKDLTFPSSIPVSLVCRQLINMLLNRDPSSRLGSKGGANEIK
QHAFFCGINWPLIRGTEPPPLDAPLRITEKDPNAKDIKWEDDGVLVNSMD
IDIDLF
>BcaUVR8c
MIGEEEDDEETILSLSLCLRNELCYLLLLSGDVVCSWGRGEDGQLGHGDA
EDRSSPTQLSALDEHQIVSVTCGADHTVTYSQSRLEVYSWGWGDFGRLGH
GNSSDLFTPLPIKALHGVRIKQIACGDNHCLAVTMEGEVQSWGRNQNGQL
GLGNTEDSLVPQKIQAFEGVRIKMVAAGAEHTAAVTEDGDLYGWGWGRYG
NFGLGDRNDRLVPERVTSASVRSYQTLVLYFLETPAICLNLHLKFGIHEI
NQRYKYGQLGHGDLEDHLVPHKLEALGNSVISQISGGWRHTMALTSDGKL
YGWGWNKFGQVGVGNNVDQCSPVQVRFPDDQALVQVSCGWRHTLAVTERN
NVFAWGRGTNGQLGIGESLDRNSPKIIEALSVDGASGQHIESSNFDPSSG
KSWVSPSERYAVVPGETGQTDSTSKGNGGDISVPQTDAKRVRL
>BcaPHOT2e
MERPRAPPSIFTDLEPLSERKSLEVFNPSSGKEVNGSASASSSSKPHDEN
GKGSSSKWMEFQDTAKLAERTAEWGLSAVKPDSGEDGISFKVSSEVDRSK
TSRRSSEESSSSESGAFPRVSQELKTALSTLQQTFVVSDATQPHCPIVYA
SSGFFTMTGYSSKEIVGRNCRFLQGPDTDQKEVAKIRDAVKNGKSYCGRL
LNYKKDGTPFWNLLTITPIKDDQGNTIKFIGMQVEVSKYTEGVNDKALRP
NGLSKSLIRYDARQKEKALDSITEVVQTVRHRKSQVRDSVSNDVMVTPGS
TTTTTPVRQAIQPDEASKSARTPGRVSTPAKSKSKSLDAPSVEPEELMLS
TEVIEPRDSWDRLERERDIRQGIDLATTLERIEKNFVISDPRLPDTPIIF
ASDSFLELTEYTREEILGRNCRFLQGPETDQATVQKIRDAIREQREITVQ
LINYTKSGKKFWNLFHLQPMRDQKGELQYFIGVQLDGSDHVEPLRNRLSE
RTEMQSSKLVKATATNVDEAVRELPDANMRPEDLWAAHSKPVYPLPHKKE
STSWKAIQKIQASGETVGLHHFKPIKPLGSGDTGSVHLVELKGTGELYAM
KAMEKTMMLNRNKVHRACIEREIISLLDHPFLPTLYASFQTSTHVCLITD
FCPGGELFALLDRQPMKFLSEDSARFYAAEVVIGLEYLHCLGIVYRDLKP
ENILLMKDGHIVLADFDLSFMTACTPQLIIPPAPSKRRRSKSQPLPTFVA
EPNAQSNSFVGTEEYIAPEIITGSGHTSAIDWWALGILLYEMLYGRTPFR
GKNRQKTFANILHKDLTFPSSIPVSLVGRQLINMLLNRDPSSRLGSKGGT
NEIKQHAFFRGINWPLIRGMSPPPLEAPLRIIEKDPKAKDINWEDDGVLV
NSIDIDLF
>BcaCRY1b
MSNSCSGGGGCSIVWFRRDLRVEDNPALAAAVRAGPVIAVFVWAPEEEGH
YQPGRVSRWWLKNSLAQLDSSLRSLGTCLITKRSTDSVASLLEVVKSTGA
SQIFFNHLYDPLSLVRDHRAKDALTAEGIAVKSFNADLLYEPWEVTDELG
RPFSMFAAFWERCLSMPYDPESPLLPPKKIISGDVSKCVADTLIFEDESE
KGSNALLARAWSPGWSNADKALTTFINGPLIEYSKNRRKADSATTSFLSP
HLHFGEVSVRKVFHLLRIKQVAWANEGNQAGEESVNLFLKSIGLREYSRY
ISFNHPYSHERPLLGHLKFFPWAVDENYFKAWRQGRTGYPLVDAGMRELW
ATGWLHDRIRVVVSSFFVKVLQLPWRWGMKYFWDTLLDADLESDALGWQY
ITGTLPDSREFDRIDNPQFEGYKFDPNGEYVRRWLPELSRLPTEWIHHPW
NAPESVLQAAGIELGSNYPRPIVGLDEAKARLHEALSQMWQLEAASRAAI
ENGTEEGLGDSTEFVEAPIEFPRDITMEETEPTRLNPVRRYEDQMVPSIT
TSLIRPEEDEESSLNLRNSVGDSRAEVPRNMVNTNQAQQQEARAEQVSNQ
VTAMIPEFNIRIVAENTEESTAESSSSGRRERDGGIVPEWSGYSEQFASE
ENGIGGGSTTSSYLQNHHEIVNWRRLSQTG
>BcaCRY3b
MSALSLSSPLTHPFRRFNLHHLSNKPVSSLFFCSAAKMNVHIHRVPGLGE
EEMDSVTGKTNHDLRVLDNDALYKAWSSSDTLLPVYCLDPRLFHTTHFFS
FPKTGALRGAFLMECLADLRNNLMRRGLNLLIRSGKPEDILPSLAKDFGA
HTVFAHEETCSEELHVERLVDKALKRVGNGTKLELIWGSTMYHKDDLPFD
VLDLPDIYTQFRKSVEANCRIRSSTRIPVSIGPTPCVDNWGDVPTLGQLG
LEPQEVTRGMRFVGGESAGLGRDLLKVYKETRNGMLGPDYSTKFSPWLAL
DVQRYERERIANNSTYWVLFELLWRDYFRFLSIKCGNSLFHLGGPRDVQG
EWSQDKRLFESWRDGKTGYPLIDANMKELSTTGFMSNRGRQIVCSFLVRD
MGLDWRMGAEWFETCLLDYDPCSNYGNWTYGAGVGNDPREDRYFSIPKQA
QNYDPEGEYVAFWVQQLRRLPKEKRHWPGRLIYMDTVVPLKHGHGGGNAQ
ASRVSKSRGGFRDNHSGRR
>BcaPHYB_3
MVSGVGGGGGSGGSGRGGGGEESSSTHRREQAQSSGTKSLRPQNQPPQTE
SMSKAIQQYTVDARLHAVFEQSGESGRSFDYSQSLKTTTYGSSVPEQQIT
AYLSRIQRGGYIQPFGCMIAVDESTFTIIGFSENAREMLGLTPQSVPSLE
RPEILAMGTDVRSLFTSSSSILLERAFVAREITLLNPVWIHSKYTGKPFY
AILHRIDVGVVIDLEPARTEDPALSIAGAVQSQKLAVRAISQLQSLPGGD
IKLLCDTVVESVRDLTGYDRVMVYKFHEDEHGEVVAESRREDLEPYIGLH
YPATDIPQASRFLFKQNRVRMIVDCHATPVLVVQDDRLTQSMCLVGSTLR
APHGCHSQYMANMGSIASLAMAVIINGNEEDGSSVAGGRSSMRLWGLVVC
HHTSSRCIPFPLRYACEFLMQAFGLQLNMELQLALQMSEKRVLRTQTLLC
DMLLRDSPAGIVTQSPSIMDLVKCDGAAFLYHGNYYPLGVAPTEAQIKDV
VEWLLANHADSTGLSTDSLGDAGYPGAAALGDAVCGMAVAYITKRDFLFW
FRSHTAKEIKWGGAKHHPEDKDDGQRMHPRSSFKAFLEVVKSRSQPWETA
EMDAIHSLQLILRDSFKESEAAMNSKTADGAVQPYSMAGEQGIDELGAVA
REMVRLIETATVPIFAVDAGGCINGWNATIAELSGLSVEEAMGKSLVSDL
IYKENEETVDKLISRALRGDEDKNVEIKLKTFSPELQGKAVFVVVNACSS
KDYSNNIVGVCFVGQDVTGQKIVMDKFINIQGDYKAIVHSPNPLIPPIFA
ADENTCCLEWNTALEKLTGWSRSEVIGKMLVGEVFGSYCRLKGPDALTKF
MIVLHNAIGGQETDKFPFPFFDRNGKFVQALLTANKRVSFDGKVIGAFCF
LQIPSPELQQALTVQRRQDTECFTKAKELAYICQVVKNPLSGLRFTNSLL
EATDLNENQKQLLETSVSCEKQISRIVSDMDLERIEDGSFELVRTEFLLG
SVINAIVSQAMFLLKERGVQLIRDIPEEIKSIQVYGDQTRIQQLLAEFLL
SIIRYAPSHEWVEIHISHVPKQMADGFYAIRTEFRMVCPGEGLPPELVRD
MFHSSRWTIPEGLGLSVCRKILKLMNGEVQYIRESERSYFLIILELPVPM
KRPLSTASGSGDMMLMMP
>BcaPHYC_1
MSSGRSNSGSCSTRSRNNNSRVTSQVLADAKLHGNFEESERLFDYSASIN
VNMPPTSSTSYYDIPSSSDVSTYLRKIQRGMLIQPFGCLIVVDEKTLKVV
AFSENTQEMLGLTPHTVPSMEQREALSIGTDVQSLFQSQALQKAADFGEI
SVLNPLTLHCRASGKPFYAILHRIEQGLVIDLEPVGPDEVPVSTAGALKS
YRLAAKSISRLQALPSGDMSLLCDALVKEVSELTGYDRVMVYKFHEDGHG
EVIAECCKVEGLEPYLGLHYSATDIPQASRFLFMRNKVRMICDCSAVPVK
VIQDKSLSQPISLAGSTLRAPHGCHAQYMSNMGSVASLVMSVTINGSDSD
EVNRDLQTGRTLWGLVVCHHASPRVVPFPLRYACEFLTQVFGVQINKEAE
SALLLKEKRILQTQSVLCDMLFRNAPMGIVTQSPNIMDLVKCDGAALYYR
DKLWFLGVTPTETQIRDLIEWVLKSQGGNGGFTTESLMESGYPDASVLGE
SICGMAAVHITEKVFLFWFRSGTAKQIKWGGARHDPDDRDGKRMHPRSSF
KAFMEIVRWKSMPWDDMEMDAINSLQLIIKGSLQEEHPETVVNVPFVDNR
VQKVDEMCVIVNEMVRLIDTAAVPIFAVDASGVINGWNSKAAEVTGLAVE
QAIGKPVSDLVEDDSAITVKNMLALALQGSEERGANIRIRAFGPKRKSSP
IELVVNTCCSRDTTNNVLGVCFIGQDVTGQKTLIEKYSRVQGDYARIMWS
PSKLIPPIFMTTENGLCSEWNDAMQKLSGIKREEAVNKMLLGEVFTSNDS
CCRLQDHDTLTKLRIALNAVSSGQDNIEKLLFGFYHRDGSFIEALLSANK
RTDIEGKVTGVLCFLQVPSPELQYALRVQRISEQAMACAVNKMAYLRQQV
ENPEKAISLLQNFLHSSGLNEEQKQLLSTSVSCREQLAKVLSDSDIEGIE
DGYLQLDCSEFSLEESLEAVVKQVMELSIERKVQIICDYPREVSLMRLYG
DPLRLQQILSETLLSSIRFTPASKGLCVSFKVMARVEAIGKRMKRVELEF
RIIHPAPGLPDDLVREMFQPLRKDTSREGLGLHITQKLVKLMEGGTLRYL
RESEMSAFVILAEFPVI
>BcaUVR8a
MAEEEMVVGDVTAPPRSVLIISAGASHSVALLSGDIVCSWGRGEDGQLGH
GDAEDRPSPTQLSALDDHQIVSVTCGADHTVAYSESRKEVYSWGWGDFGR
LGHGNSSDLFTPLPIKALHGILIKQIACGDSHCLAVTMDGEVQSWGRNQN
GQLGLGDTEDSLVPQKIQAFEGIRIKMVAAGAEHTAAVSEDGDLYGWGWG
RYGNLGLGDRNDRLVPERVTSVSGEKMTMVACGWRHTIAVSYSGALYTYG
WSKYGQLGHGDLEDHLVPHKLEALSNSVISQISGGWRHTMALTSDGKLYG
WGWNKFGQVGVGDNLDQCSPVQVRFPDDQKVVQVSCGWRHTLAVTERNNV
FAWGRGTNGQLGIGESLDRNYPKIIEALSVDGASGQHIESSSFDPSSGKS
WVSPAERYAVVPDEKTGQTDGSSKGNGSDMSVPTN
>BcaPHOT1a
MEPTEKPSTNPSSRTLPRDTRGSLEVFNPSTFPTRPDNPVFRPEPPTWQN
WSDPRDSPKPQIQPLSEQAPSIPVRSEEIAVTTSWMALKDPSPDKITKKT
ITTEKPQVAAVAAEQRAAEWGLVLKTDTKTGKPQGVSVRNSGGAENDPNG
KKTSQRNSSNSCRSSGEMSDGDVAGGRGGIPRVSEDLKDALSTFQQTFVV
SDATKPDYPIMYASAGFFNMTGYTSKEVVGRNCRFLQGSGTDADELAKIR
ESLAAGNNYCGRLLNYKKDGTSFWNLLTIAPIKDESGKVLKFIGMQVEVS
KHTEGAKEKTLRPNGLPESLIRYDARQKDMATNSVTELVEAVKRPRALSE
STHTHPFKRKSESDELPTKPGRRMSENVVPSGRRNSGGGGRRNSMQRISE
NPEKKPAKSSRLSFMRMKKKGQSQDESIEDGFIEYGEEDDEISDRDERPE
SVDDKVRQKEMRKGMDLATTLERIEKNFVITDPRLPDNPIIFASDSFLEL
TEYSREEILGRNCRFLQGPETDPTTVKKIRAAIDNQTEVTVQLINYTKSG
KKFWNIFHLQPMRDQKGEVQYFIGVQLDGSKHVEPVRNVIEEVAVKEGEE
LVKKTAVNIDEAVRELPDANMTPEDLWANHSKIVHSKPHRKDSPSWKAIQ
KVLESGEQIGLKHFRPVKPLGSGDTGSVHLVELNGTDQLFAMKAMDKTVM
LNRNKVHRARAEREILDLLDHPFLPALYASFQTKTHICLITDYYPGGELF
MLLDRQPRKVLKEDAVRFYAAQVVVALEYLHCQGIIYRDLKPENVLIQEN
GDISLTDFDLSCLTSCRPQLLIPSIDEKKKKKSQQSPVFMAEPMRASNSF
VGTEEYIAPEIITGAGHTSAVDWWALGILMYEMLYGYTPFRGKTRQKTFA
NVLQKDLKFPASIPASLQVKQLIFRLLQRDPKKRLGCLEGANEVKNHSFF
KGINWALIRCTTPPELETPLFPGEADNGEKVVDPELEDLQTNVF
>BcaLKP2a_3
MEWDSDSDLSDGDEVGEDGWFGGDNGPIPFPEISLPGTTPCGFVVSDALE
PEQPIIYVNTVFEIVTGYRAEEVIGRNCRFLQCRGPYAKRRHPSVDSTVV
SKMRQCLEKGIEFQGELLNFRKDGSPLMNKLRLVPIREDDEITHFIGVLS
FTDADIDLTPFPDLSAKEIPRRSRSFSSALPTGERNVSRGLCGIFELSDE
VIALKILSQLAPSDIASVGCVCRRLNEVTKNDDVWRMVCQNTWGTEATRV
LESIPGEKRIGWVRLAREFTTHEANAWRKFTFGGTVEPSRCNFSACAVGN
KIVIFGGEGVNMQPMNDTFVLDLGSSSPQWKSVLVNSPPPGRWGHTLSCV
DGSHLVVFGGYGSHGLLNDVFLLDLDADPPTWREVSGLAPPIPRSWHSSC
TLDGTKLIVSGGCADSGALLNDTFLLDLSMDTPTWREIPVPWSPPSRLGH
TLTVYGDRKILMFGGLAKLGTLRFRSNDVFTMDLSNDEPCWRPVIGYGSS
LPGGMAAPPPRLDHVAVSLPGGRVLIFGGSVAGLASASQLYLLDPAEDNP
AWRILSVKGSPPRFAWGHTTCVIGGTRLVILGGQTGEEWMLNEAHELLLA
TSATTTSSRHEEKRVF
>BcaFKF1
MEWDSDSDLSGGDEVADDGWFGGDSGPVPFPEISLPGTTPCGFVVSDALE
PDQPIIYVNTVFEIVTGYRAEEVIGRNWCAYFPSVLLLDRALFVSVNVF
>BcaFKF1/ZTL/LKP2-like_2
MSCMKNQMEWDSDFDFSGGDNGPIPFPLSSQPKTATFGFVVSDALDPDHP
IIYVNTVFEIITGYRADEVIGKNCRFLQCRGPYAKRRHPSVDSTVVSKMR
RCLEKGIEFQGELLNFRKDGSPLMNKLRLVPIREDDEITHIIGVLFFTDA
KLAPSPAKEITRKRDPSFTSASPVGERNVSRGLCGIFELSDEVMAYRILS
RLTPRDIASVGCVCRRFNELTKNDDVWRMVCQNTWGSEATRVLETAPGAK
RIGWVRLAREFTTHEATAWRKFSVGGIVQPSRCNFSTCAVGNKIVIFGGE
GVNMQPMNDTFVLDLGSTSPEWKSVLVSSPPPGRWGHTLSCVNGSRLVVF
GGYGSHGLLNDVFLLDLDADPPTWREVSGLAPPIPRSWHSSCTLDGTKLI
VSGGCADSGALLNDTFLLDLSMDIPTWREIRVPWSPPSRLGHTLTVYGDR
KILMFGGLAEYGSRRFRSNDAYTMNLSENEPCWRPLVGYGTSLPGGVAAP
RLDHVAISLPGGQILIFGGSVAGLDSASQLYLLDPTEDKPAWRVLNVKGS
SPQFAWGHTTCVVGGTRLVVFGGQTGEEWMLNEAHELLLANSSTKITSSR
HGEKRLF
>BcaLKP2a_1
MEWDSDSDLSDGDEVGEDGWLGGDNGPIPFPEISLPGTAPCGFVVSDALE
PDQPIIYVNTVFEIVTGYRAEEVIGRNCRFLQCRGPYAKRRHPSVDSAVV
SKMRRCLEKGIEFQGELLNFRKDGSPLMNKLRLVPIREDDEITHFIGVLS
FTDVEIDLSPFPDLSAKVIPRRSRTFSSALPTGERNVSRGLCGIFELSDE
VIALKILSQLAPSDIASVGCVCRRLNEVTKNDDVWRMVCQNTWGTEATRV
LESIPGEKRIGWVRLAREFTTHEANAWRKFTFGGTVEPSRCNFSACAVGN
KIVIFGGEGVNMQPMNDTFVLDLGSSSPQWKSVLVNSPPPGRWGHTLSCV
NGSHLVVFGGYGSHGLLNDVFLLDLDADPPTWREVSGLAPPIPRSWHSSC
TLDGTKLIVSGGCADSGALLNDTFLLDLSMDTPTWREIPVPWSPPSRLGH
TLTVYGDRKILMFGGLAKLGTLRFRSNDVFTMDLSNDEPCWRPVIGYGSS
LPGGMAAPPPRLDHVAVSLPGGRVLIFGGSVAGLASASQLYLLDPAEDNP
AWRILSVKGSPPRFAWGHTTCVIGGTRLVILGGQTGEEWMLNEAHELLLA
TSSTAITSSRHEEKRVL
>BcaLKP2a_2
MEWDSDSDLSGGDEVADEGWFGGDSGPIPFPEISLPGTTPCGFVVSDALE
PDQPIIYVNTVFEIVTGYRAEEVIGRNCRFLQCRGPYAKRRHPSVDSTVV
SKMRQCLEKGIEFQGELLNFRKDGSPLMNKLRLVPIREEDEITHFIGVLS
FTDAEIDLGPFPDLSVKPIPRRSRSFASASPAGERNVSRGLGGIFDLSDE
VIALKILSKLTPPDIASVGCVCRRLNELTKNDDVWRMVCQNTWGTEATRV
LESVPGAKRIGWGRLAREFTTHEVTAWRKFSFGGTVEPSRCNFSACAVGN
RIVIFGGEGVNMQPMNDTFVLDLGSTSPEWKSVLVSSPPPGRWGHTLSCV
NGSRLVVFGGYGSHGLLNDVFMLDLDADPPTWREVSGLAPPIPRSWHSSC
TLDGTKLIVSGGCADSGALLNDTFLLDLSMDTPTWREIPVPWSPPSRLGH
TLTVYGDRKILMFGGLAKSGTLRFRSNDVYTMDLSEDEPSWRPVIGYGSS
LPGGMAAPPPRLDHVAVSLPGGRVLIFGGSVAGLDSASQLYILDPTEENP
AWRILSVKGSPPQIAWGHTTCVVGGTRLVILGGQTGEEWMLNEAHELLLA
TSSTTDTSSRHEEKRVF
>BcaFKF1/ZTL/LKP2-like_1
MSCMKNQMEWDSDFDLSGGDNGPIPFPLSSLPKTATFGFVVSDALDPDHP
IIYVNTVFEIITGYRADEVIGKNCRFLQCRGPYAKRRHPSVDSAVVSKMR
RCLEKGIEFQGELLNFRKDGSPLMNKLRLVPIREDDEITHIIGVLFFTDA
KMEPSPAKEITRRRVRSFTSASPVGERNVTRGLCGIFELSDEVMAYRILS
RLTPRDIASVGCVCRRFNELTKNDDVWRMVCQNTWGSEATRVLETVPGAK
RIGWVRLAREFTTHEATSWRKFSVGGIVQPSRCNFSTCAVGNKIVIFGGE
GVNMQPMNDTFVLDLGSTTPEWKSVLVSSPPPGRWGHTLSCVNGSRLVVF
GGYGSHGLLNDVFLLDLDADPPTWREVSGLAPPIPRSWHSSCTLDGTKLI
VSGGCADSGALLNDTFLLDLSMDIPTWREIRVPWSPPSRLGHTLTVYGDR
KILMFGGLAEYGSRRFRSNDVYTMNLSESEPCWRPVVGYGTSLPGGVAAP
RLDHVAISLPGGQILIFGGSVAGLDSASQLYLLDPTEEKPAWRVLNVKGS
SPQFAWGHTTCVVGGTRLVVFGGQTGEEWMLNEAHELLLANSSTKITSSK
QEKKRLF
>BcaCRY3a
MAASSLSSPLSHPLRRFSLHHLSNKPVSSLFFCSAAKMSGNNIHRVPGLD
EEEMDTVAGKTFERYALPSSSSSSAKRNGKGTTIVWFRNDLRVLDNDALY
RAWSSSDTLLPVYCLDPRLFHTTHFFSFPKTGALRGAFLMECLADLRKNL
MKRGLNLLIRSGKPEDILPSLAKDFGAHTVFAHKETCSEELQVERLVDKA
LKGVGNGTKLELIWGSTMYHKDDLPFDIIDLPDMYTQFRKSVEANCRIRS
STRNPISLGPTPSVDNWGDVPTLGQLGLEPQEVTRGMRFAGGESAGVGRV
YEYFWKKDLLKVYKETRNGMLGPDYSTKFSPWLAFGCISPRFIYEEVQRY
ERERVANNSTYWVLFELLWRDYFRFLSIKCGNSLFQLGGPRNVQGKWSQD
TKLFESWRDGKTGYPLIDANMKELSTTGFMSNRGRQIVCSFLVRDMGLDW
RMGAEWFETCLLDYDPCSNYGNWTYGAGVGNDPREDRYFSIPKQAQNYDP
EGEYVAFWVQQLRRLPKEKRHWPGRLMYMDTVVPLKHGHGGGGNAQTSRV
SKSRRAFRDNHSGRR
>BcaCRY2a
MDLKVFNFHTQNRKKRSVIKITLHNSEAPPSSLSPHVPKLLKDLIKFWVF
LSLFLREWSLADHKHVDKQKTIVWFRRDLRIEDNPALAAAAHEGSVFPVF
IWCPEEEGQFYPGRASRWWMKQSLAHLTQSLKALGSELTLIKTHNTVSAI
LDCVRATGATKVVFNHLYDPVSLVRDHTVKEKLVERGISVQSYNGDLLYE
PWEIYCEKGKPFTNFNSYWKKCLDMPVESVVIPPPWRLIPLTAAGTVWAC
SIEELGLENEAEKPSNALLTRAWSPGWSNADKILTEFIEKQLIDYAKNSK
KVAGNSTSLLSPYLHFGEISVRRVFQCARMKQIIWARDKNGQGEESASLL
SHLRFFPWDADVEKFKAWRQGRTGYPLVDAGMRELWATGWMHNRIRVIVS
SFAVKFLLLPWKWGMNLPDGHELDRLDNPAIQGAKYDPEGEYIRQWLPEL
ARLPTEWIHHPWDAPLTVLKASGVELGTNYAKPIVDIDTARELLTKAISR
TREAQIMIGAAPDEIVADSFEALEAANTVKEHGYCPSSNDQQVPSDVRYS
GSKRVKPAEEEEEREMKKLRGFNEVIREEEERGLFSTAESSSSSSVRSVF
MVSHSCSLVSEGKNLEGIQDSSDQIATSLGKNG
>BcaPHYA
MSGSRPTQSSEGSSRRSRHSARIIAQTTVDAKLHADFEESGGSSFDYSTS
VRVTTPAVENNQPPRSDKVTTTYLHHIQKGKLIQPFGCLLALDDKTFKVI
AYSENAPELLTMASHAVPSVGENSVLGVGTDIRSLFTARVLLPCRRHLDS
ETTSAKPFYAIVHRVTGSIIVDFEPVKPYEVPMTAAGALQSYKLAAKAIT
RLQSLPSGSMERLCDTMVQEVFELTGYDRVMAYKFHEDDHGEVVSEVTKP
GLEPYLGLHYPATDIPQAARFLFMKNKVRMIVDCNAKHVKVLQDEKLSFD
LTLCGSTLRAPHTCHLQYMANMDSIASLVMAVVVNEEEDGEATTTPQKRK
RLWGLVVCHNTTPRYACEFLAQVFAIHVNKEVELENQIVEKNILRTQTLL
CDMLMRDAPLGIVSQSPNIMDLVKCDGAALLYKEKRVPSTRDSFWLCEHH
ADSTGLSTDSLHDAGFPGALALGDSVCGMAAVRISSKDMIFWFRSHTAGE
VRWGGAKHDPDDRDDARRMHPRSSFKAFLEVVKTRSLPWKDYEMDAIHSL
QLILRNAFKDGEATDVNTNIIHSKLNDLKIDGIQELEAVTSEMVRLIETA
TVPILAVDSDGLVNGWNTKIAELTGLPVDEAIGKHLLTLVEDSSVDIVQR
MLENALEGTEEQNVQFEIKTHLSRTDAGPISLVVNACASKDLHENVVGVC
FVAHDLTAQKTVMDKFTRIEGDYKAIIQNPNPLIPPIFGTDESGWCTEWN
PAMSKLTGLKREEVVEKMLLGEVFGTQKKSCCRLKNQEAFVNLGIVLNNA
VVTSQEAEKVPFGFFTSGGKYVECLLCVSKKLDREGPVTGVFCFLQLASY
ELQQALHVQRLAERTALKRLKALAYIKREIRIRTELGPEQRRILQTSGLC
EKQLSKILDDSDLESIIEGCLDLEMKEFTLNEVLTASTSQVMMNSNGKNV
CVTNETKEEVMSETLYGDSIRLQQVLADIMLMAVNFTPSGGQLTVTASLR
KDQLGRSVHLAYLEIRITHTGAGLPEFLLHQMFGSEEDVSEEGLSLMVSR
KLVKLMNGDVQYLREAGKSSFIITAELAAASK
>BcaPHYB_1
MVSGVGGGGGGGGSGGSGRGRGGESSSSSHRREQAQSSGTKSLRPQQSQQ
QPQTESMSKAIQQYTVDARLHAVFEQSGESGKSFDYSQSLKTTTYGSSVP
EQQITAYLSRIQRGGYIQPFGCMIAVDESTFTIIGYSENAREMLGLTPQS
VPSLERPEILAMGTDVRSLFTSSSSILLERAFVAREITLLNPVWIHSKYT
GKPFYAILHRIDVGVVIDLEPARTEDPALSIAGAVQSQKLAVRAISQLQS
LPGGDIKLLCDTVVESVRDLTGYDRVMVYKFHEDEHGEVVAESRREDLEP
YIGLHYPATDIPQASRFLFKQNRVRMIVDCHATPVLVVQDDRLTQSMCLV
GSTLRAPHGCHSQYMANMGSIASLAMAVIINGNEDDGSNVAGGRSSMRLW
GLVVCHHTSSRCIPFPLRYACEFLMQAFGLQLNMELQLALQMSEKRVLRT
QTLLCDMLLRDSPAGIVTQSPSIMDLVKCDGAAFLYHGNYYPLGVAPTEA
QIKDVVEWLLANHADSTGLSTDSLGDAGYPGAAALGDAVCGMAVAYITKR
DFLFWFRSHTAKEIKWGGAKHHPEDKDDGQRMHPRSSFKAFLEVVKSRSQ
PWETAEMDAIHSLQLILRDSFKESEAAMNSKTADGAVQPYSMAGEQGIDE
LGAVAREMVRLIETATVPIFAVDVGGCINGWNAKIAELTGLSVEEAMGKS
LVSDLIYKENEETVDKLISRALRGDEDKNVEIKLKTFSPELQGKAVFVVV
NACSSKDYSNNIVGVCFVGQDVTSQKIVMDKFINIQGDYKAIVHSPNPLI
PPIFAADENTCCLEWNTALEKLTGWSRSEVIGKMLVGEVFGSYCRLKGPD
ALTKFMIVLHNAIGGQETDKFPFPFFDRNGKFVQALLTANKRVNLDGKVI
GAFCFLQIPSPELQQALAVQRRQDTECFTKAKELAYICQVIKNPLSGLRF
TNSLLEATDLNEDQKQFLETSVSCEKQISRIVSDMDLERIEDGSFELVRT
EFLLGSVINAIVSQAMFLLKERGVQLIRDIPEEVKSIEVYGDQTRIQQLL
AEFLLSIIRYAPSHEWVEIHLSQVPKQMADGFYATRTEFRMACPGEGLPP
ELVRDMFHSSRWTSPEGLGLSVCRKILKLMNGEVQYIRESERSYFLIILE
LPVPMKRPLSTASGSGDMMLTMP
>BcaPHYC_2
MSSGSNSGSCSTRSRNNSRVTSQVLADAKLHGSFEESERLFDYSASINVN
MPTSSSYDIPSSSDVSSYLQKIQRGMLIQPFGCLIVVDDKTLKVIAFSEN
TQEMLGLTPHTVPSITEQREALSIGTDVQSLFQSQGSSALQKAADFGEIS
ILNPITLHCRTSGKPFYAILHRIEQGLVIDLEPVSPDEVPVTAAGALKSY
KLAAKSISRLQALPSGNMSLLCDALVKEVSELTGYDRVMVYKFHEDGHGE
VIAECCKADLEPYLGLHYSATDIPQASRFLFMRNKVRMICDCSAAPVKVV
QDKSLSQPVTLSGSTLRAPHGCHAQYMSNMGSVASLVMSVTINGSDSDEM
NRDLQTGRTLWGLVVCHHASPRVVPFPLRYACEFLTQVFGVQINKEAESA
LLLKEKRILQTQSVLCDMLFRNAPIGIVTQSPNIMDLVKCDGAALYYRDK
LWALGVTPTETQIRDIIDWVLKSQGGGNSGFTTESLMESGYPDASVLGES
ICGMAAVHITQKVFLFWFRSGTAKQIKWGGARHDPDDRDGKRMQHPRSSF
KAFMEIVRWKSMPWDDMEMDAINSLQLIIKGSLQEEHPETVVDVPPFVDN
RVQKVDEMCVIVNEMVRLIDTAVVPIFAADASGVINGWNSKAAEVTGLAV
EQAIGKPVSDIVEDDSAITVKNMLALALQGSEERGAEIRIRAFGPKRKSS
PIELVVNTCCSRDTTNNVHGVCFIGQDVTGQKTLIEKYSRVQGDYARIMW
SPSTLIPPIFMTTENGLCSEWNDAMQKLSGIRREEAVNKMLLGEVFTSND
SCCRLQDHDTLTKLRIALNAVSSGQDNMEKLLFGFYHRDGRFIEALLSAN
KRTDMEGKVTGVLCFVQVPSPELQYVLQVQRISEQAMACAVNKMAYLRQQ
VENPEKAISFLQDFLHSSGLNEEQKQLLSTSVSCREQLAKVISDSDIEGI
EDGYVQLGCSEFSLEESLEAVVKQVMELSIERSADHLRLSSRSFVNETVW
RFLKASANPFRDTLKLHTVHSCIEGIVRII
>BcaPHYE_1
MGFESSSSAASNMKQPQKSNTAQQYSVDAGLLADFDHSVNSGKSFNYSKS
MISPPNNVPDERITAYLSNIQRGGLVQPFGCLIAVQEPSFRILGVSDNCI
DFLGLSLASTSQPNEFTVKGLIGIDARSLFTPSSGASLAKAASFTEISLM
NPVLVHSRTTTTAQKPFYAILHRIDAGIVIDLEPAKSSDPALTLAGAVQS
QKLAVRAISRLQSLPGGDIGALCDTVVEDVQRLTGYDRVMVYQFHEDDHG
EVVSEIRRSDLEPYLGLHYPATDIPQAARFLFKQNRVRMICDCNATPVKV
VQSDELKRSLCLVNSTLRAPHSCHTQYMANMGSIASLALAIVTKTKNSSK
LWGLVVGHHCSPRYVPFPLRYACEFLMQAFGLQLQMELQLASQLSEKKAM
KTQTLLCDMLLRDTVSAIVTQSPGIMDLVKCDGAALYYKGKCWLVGVTPS
ESQVKDLVDWLVENHGDESTGLTTDSLVDAGYPGAVSLGDKVCGVAAAGI
SLKDYLIWFRSNTASAIKWGGAKHLPKDKDDAGRMHPRSSFKAFLEVAKS
RSLPWEASEIDAIHSLRVIMRESFTISTPVVLSSGNNNGVVGRDASELTS
FVCEMVRVIETATAPIFGVDSNGCVNGWNNKTAEMTGLGAGEAMGKSLAD
EIVQEESRGALESVLSKALRGEEKKNVMLKLRKFGNKDSSSSDVCVLVNS
CTSRDYTEKIVGVCFVGQDMTSEKAITDRFIRLQGDYKTIVQSLNPLIPP
IFASDENARCSEWNAAMEKLTGWSKHEVIGRMLPGEVFGDLCKVKCQDTL
TKFLISLYQGIAGGGNVPESSLVGFFSKEGKYIEASLTANKSTNTEGKVI
GCFFFLQIINKESSSSSPEVKESAQSFNELAYIRQEIKNPLNGIRFAHKL
LESSEISENQRQFLETSDACEKQIATIIEDTDLKSIEEGKLQMETEEFRL
ESVLDTIISQVMIMLRERKSQLRVEVSQEIKTLPLYGDRVKLQLILADLL
RNIVNHAPFPDSWVGIKISPGHKLARDNDRYIHLQFRMIHPGKGLPSEML
SDMFETREGWVTPDGLGLKLSRKLLEQMNGRVSYVREDERCFFQVDLQVK
TRLGVETIGTEAGSSI
>BcaPHOT2c
MERPRAPPSIFTDLEPLSERKSLEVFNPSTGKEVNGSASSSSKPHDGNGK
GSSSKWMEFQDTAKLAERTAEWGLSAVKPDSGEDGISFKVSSEVDRSKTS
RRSSEESSSSESGAFPRVSQELKTALSTLQQTFVVSDATQPHCPIVYASS
GFFTMTGYSSKEIVGRNCRFLQGPDTDQKEVAKIRDCVKNGKSYCGRLLN
YKKDGTPFWNLLTITPIKDDQGNTIKFIGMQVEVSKYTEGVNDKALRPNG
LSKSLIRYDARQKEKALDSITEVVQTVRHRKSQVRESVSNDVMTPGSTTT
PVRQAIQPDEASKSASTPGRVSTPAKSKSKSLDVPSVEPEELMLSTEVIE
PRDSWDRLERERDIRQGIDLATTLERIEKNFVISDPRLPDTPIIFASDSF
LELTEYTREEILGRNCRFLQGPETDQATVQKIRDAIREQREITVQLINYT
KSGKKFWNLFHLQPMRDQKGELQYFIGVQLDGSDHVEPLRNRLSERTEMQ
SSKLVKATATNVDEAVRELPDANMRPEDLWAAHSKPVYPLPHKKESMSWK
AIQKIQASGETVGLHHFKPIKPLGSGDTGSVHLVELKGTGELYAMKAMEK
TMMLNRNKVHRACIEREIISLLDHPFLPTLYASFQTSTHVCLITDFCPGG
ELFALLDRQPMKFLSEDSARFYAAEVVIGLEYLHCLGIVYRDLKPENILL
MKDGHIVLADFDLSFMTACTPQLIIPPAPSKRRRSKSQPLPTFVAEPNAQ
SNSFVGTEEYIAPEIITGSGHTSAIDWWALGILLYEMLYGRTPFRGKNRQ
KTFANILHKDLTFPSSIPVSLVGRQLINMLLNRDPSSRLGSKGGANEIKQ
HAFFRGINWPLIRGMSPPPLETPLSIIEKDPNAKDIKWEDDGVLVNSIDI
DLF
>BcaPHYE_2
MGFESSSSAASNMKPSKPQNSNTAQYSVDAGLFADFDHSVYSGKSFNYSK
SMISPPNNVPDEHITAYLSNIQRGGLVQPFGCLIAVEEPSFRILGVSDNC
VDFLGLSLASTSSHSTEFNVKGLIGIDARTLFSPSSGASLAKAASFTEIS
LMNPVLVHSRTTPQKPFYAILHRIDAGIVIDLEPAKSGDPALTLAGAVQS
QKLAVRAISRLQSLPGGDIGALCDTVVEDVQRLTGYDRVMVYQFHEDDHG
EVVSEIRRSDLEPYLGLHYPATDIPQAARFLFKQNRVRMICDCNASPVKV
VQSDELKRSLCLVNSTLRAPHSCHTQYMANMGSIASLALAIVTKTKNSSK
LWGLVVGHHCSPRYVPFPLRYACEFLMQAFGLQLQMELQLASQLAEKKAM
RTQTLLCDMLLRDTVSAIVTQSPGIMDLVKCDGAALYYKGKCWLVGVTPN
ESQVKELVNWLVENHGDESTGLTTDSLVDAGYPGAVLLGDAVCGVAAAGI
SSKDYLIWFRSNTASAIKWGGAKHHPKDKDDAGRMHPRSSFKAFLEVAKS
RSLPWETSEIDAIHSLRVIMRESFTSSRPVLSSGNNGVGRDANELTSFVC
EMVRVIETATAPIFGVDSSGCINGWNNKTAEMTGLVASEAMGKSLADEIV
LEESRSALESLLSKALQGEEKKNVMLKLRKFGNKDHHPPDSSSDVCVLVN
SCTSRDYTEKIVGVCFVGQDITSEKAITDRFIRLQGDYKTIVQSLNPLIP
PIFASDENACCSEWNAAMEKLTGWSKHEVIGRMLPGQVFGDLCKVKCQDT
LTKFLISLYRGIAGDNVPESSLVGFFNKEGKFIEASLTANKSTNTEGKVI
GCFFFLQIINKESSSSCPELKQSTQSLNELTYIRQEIKNPLNGIRFAHKL
LESSEISENQRQFLETSDACEKQIATIIEDTDLKSIEEGKLQLETEEFRL
ESVLDTIISQVMIMLRERKSQLRVEVAQEVKTLTLYGDRVKLQLILADLL
RNIVNHAPFPDSWVGIKISPGHKLAHNNNPYIHLQFRMIHPGKGLPSEML
SDMFETREGWVTPDGLGLKLSRKLLEQMNGRVSYVREDERCFFQVDLQVK
TRLGVETRGTEAGSSIQ
>BcaUVR8d
MAEEEMVADEAVTAPPRKVLLISAGASHSVAILTGDVVCSWGRGEDGQLG
HGDAEDRPSPTQLSALDDHQIVSVTCGADHTVAYSQSRMEVYSWGWGDFG
RLGHGNSSDLFTPLPIKALHGVRIKQIACGDSHCLAVTMEGELGAQPEWS
AWSGDTEDSLVPRKIQAFEGIRIKMVAAGAEHTAAVTEDGDLYGWGWGRY
GNLGLGDRNDRLVPERVTSAGGEKMSMVACGWRHTISVSYSGALYTYGWS
KYGQLGHGDLEDHLIPHKLEALGNSVISQISGGWRHTMALASDGKLYGWG
WNKFGQVGVGDNVDQCSPVQVRFPDDQKVIQVSCGWRHTLAVTERNNVFA
WGRGTNGQLGIGESLDRNSPKIIEALSVDGASGQQIESSNFDPSSGKSWV
SPSERYAVVPDETVNGSKEGNGGDISVPQTDLKRVRI
>BcaUVR8e
MAEEEEMVADEAVTASPRKVLIISAGASHSVALLTGDIVCSWGRGEDGQL
GHGDAEDRPSPTELSALDDHQIVSVTCGADHTVAYSQSRMEVYSWGWGDF
GRLGHGNSSDLFTPLPIKALHGIRIKQIACGDSHCLAVTMEGEVQSWGRN
QNGQLGLGDTEDSLVPRKIQAFEGIRIKMVAAGAEHTAAVTEDGDLYGWG
WGRYGNLGLGDRNDRLVPERVTSAGGEKMSMVACGWRHTISVSYSGALYT
YGWSKYGQLGHGDLEDHLIPHKLEALGNSVISQISGGWRHTMALASDGKL
YGWGWNKFGQVGVGDNVDQCSPVQVRFPDDQKVIQVSCGWRHTLAVTERN
NVFAWGRGTNGQLGIGESLDRNSPKIIEALSVDGASGQQIESSNFDPSSG
KSWVSPSERYAVVPDETVNGSKEGNGGDISVPQTDLKRVRI
>BjuPHYE_1
MGFESSSSAASNMKQPQQKSNTAQQYSVDAGLFADFDHSVYSGKSFNYSKSMISPPNNVPDEHITAYLSTIQRGGLVQPFGCLIAVQEPSFRILGLSDNCIDFLGLSLASTSQPNHLTVKGLIGIDARSLFTPSSAASLVKAASFTEISLMNPVLVHSTTASHKPFYAILHRIDAGIVIDLEPAKSSDPALTLAGAVQSQKLAVRAISRLQSLPGGDIGALCDTVVEDVQRLTGYDRVMVYQFHDDDHGEVVSEIRRSDLEPYLGLHYPATDIPQAARFLFKQNRVRMICDCNATPVKVVQSEELKRSLCLVNSTLRAPHSCHTQYMANMGSIASLVLAIVTKTKNSSKLWGLVVGHHCSPRYVPFPLRYACEFLMQAFGLQLQMELQLASQLAEKKAM…
>BjuPHOT2a
MERPRASPSPLTDLEPLSERTSLEIFNPSSGKEASSSSSSKPQDGNRKGSSSKWMEFHDSAKIVERTAEWGLSSVKPDTGEDGISFKVSSEVERSKMSRRSSEESSASESGAFPRVSQELKTALSTLQQTFVVSDATQPDCPIVYASSGFFTMTGYSSKEIVGRNCRFLQGPDTDKKEVVKIRDCVKNGKSYCGRLLNYKKDGTPFWNLLTVTPIKDDQGNTIKFIGMQVEVSKYTEGVNDKELRPNGLSKSLIRYDARQKELALDSITEVVQTIKHRKSQVRNSVSNDILVKPDSTTTPGGQVVRSDEASKSARTPGRVATPARPKSKSLSWNKKHEDVPSVEPEKLMLSTEVVEPRESWERLERERDIRQGIDLATTLERIEKNFVISDPRLPDNPI…
>BjuUVR8a
MAEGEVTPPPRKVLIISAGASHSVALLSGEVVCSWGRGEDGQLGHGDAEDRSSPTQLSALDDHQIVSVTCGADHTVAYSQSRLEVYSWGWGDFGRLGHGNSSDLFTPLPIKALQGIRIKQIACGDSHCLAVTMDGEVQSWGRNQNGQLGLGNTEDSLVPQKIQAFEGIRIKMVAAGAEHTAAVTEDGDLYGWGWGRYGNLGLGDRNDRLVPERVTSAGGEKMSMVACGWRHTISVSYSGALYTYGWSKYGQLGHGDLEDHLVPHKLEALGNSVISQISGGWRHTMALTSDGKLYGWGWNKFGQVGVGNNLDQCSPVQVRFPDDQKVVQVSCGWRHTLAVTERNNVFAWGRGTNGQLGIGESLDRNSPKIIEALSVDGASGQHIESSSFDPSSGKSWVSP…
>BjuPHOT2b
MERPRAPPSPLTDLEPLSERRSLEVFNPSSGSSSSSKPYDGNSKISSSSKWMEFQDSAKITERTAEWGLSAVKPEPGENGISFKLSTEVERSKMSRRSSEESTSSESGAFPRVSQELKTALSTLQQTFVVSDATQPHCPIVYASSGFFTMTGYTSKEIVGRNCRFLQGPETDQKEVAKIRDCVKNGKSYCGRILNYKKDGTPFWNLLTITPIKDDQGNTIKFIGMQVEVSKYTEGVNDKALRPNGLSKSLIRYDARQKEKALDSMTEVVQTIKHRKSQVRDSVSNDVMVKPGSATTTPGRQAIQSDEASKSAKTPERVSTPARSRSKSLSSNKRHEDVPSVEPEELMLSTEVIEPRDSWDRSEREKDIRQGIDLATTLERIEKNFVISDPRLPDNPIIF…
>BjuPHYC_1
MSSGSSNSGSCSTRSRNNSRLSSQVLADAKLHGSFEESERLFDYSASIHVNMPTSSSYDIPSSSDVSSYLHKIQRGMLIQPFGCLLVVDDKTLKVLAFSENTQEMLGLTPHTVPSMEQREALSIGTDVQSLFQSQGSSALQKAADFGEISILNPITLHCRTSGKPFYAILHRIEQGLVIDLEPVGLDEVPVTAAGALKSYKLAAKSISRLQALPSGNMSLLCDALVKEVSELTGYDRVMVYKFHGDGHGEVIAECCKEDLEPYLGLHYSATDIPQASRFLFMRNKVRMICDCSAVPVKVIQDKSLSQPITLSGSTLRAPHGCHAQYMSNMGSVASLVMSVTINGSESDEMNRDLQTGRTLWGLVVCHHASPRVVPFPLRYACEFLTQVFGVHINKEAES…
>BjuPHYB_1
MEKAIGGGGGSGGSGRGGGRGGEESSSTHRREQAQSSGTKSLRPQSQPQTESISKAIQQYTVDARLHAVFEQSGESGRSFDYSQSLKTTTYGSSVPEQQITAYLSRIQRGGYIQPFGCMIAVDESTFAIIGYSENAREMLGLTPQSVPSLERPEILAMGTDVRSLFTSSSSVLLERAFVAREITLLNPVWIHSKYTGKPFYAILHRIDVGVVIDLEPARTEDPALSIAGAVQSQKLAVRAISQLQSLPGGDIKLLCDTVVESVRDLTGYDRVMVYKFHEDEHGEVVAESRREDLEPYIGLHYPATDIPQASRFLFKQNRVRMIVDCHATPVLVVQDDRLTQSMCLVGSTLRAPHGCHSQYMANMGSIASLAMAVIINGSEEDGSSVAGGRSAMRLWGLV…
>BjuPHYA_1
MSGSRPSHSSEGSRRSRHSARIIAQTTVDAKLHADFEESGSCFDYSTSVRVTGPVVENQPPRSDKVTTTYLHHIQKGKLIQPFGCLLALDEKTFKVIAYSENAAELLTMASHAVPSVGEQGALGIGTDIRSLFTAPSASALQKALGFGDVSLLNPILVHCKTSAKPFYAIVHRVTGSIIVDFEPVKPYEVPMTAAGALQSYKLAAKAITRLQSLPSGSMERLCDTMVQEVFELTGYDRVMAYKFHDDDHGEVVSEVTKPGLEPYLGLHYPATDIPQAARFLFMKNKVRMIVDCNAKHVTVLQDEKLSSDLTLCGSTLRAPHSCHLQYMANMDSIASLVMAVVVNEEDGEGDAAAPDSTAPQKRKRLWGLVVCHNTTPRFVPFPLRYACEFLAQVFAIHV…
>BjuPHOT1a
MEPTEKPSIKPSSRTLPRDTRGSLEVFNPSTFPTRPDNPVFRPEPPTWQNWSNPRDSPQPQLQPLSEPAPSIPVRSEEIAVTTSWMALKDPSPEKISKKTITTEKPQVAAVAAEQRAAEWGLVLKTDTKTGKPQGVSVRNSGGAENDPNGKKTSQRNSSNSCRSSGEMSDGDVAGGRGGIPRVSEDLKDALSTFQQTFVVSDATKPDYPIMYASAGFFNMTGYTSKEVVGRNCRFLQGSGTDADELAKIRESLAAGNNYCGRLLNYKKDGTSFWNLLTIAPIKDESGKVLKFIGMQVEVSKHTEGAKEKTLRPNGLPESLIRYDARQKDMATNSVTELVEAVKRPRALSESTHSHPFKRKSESDELPAKPGRRMSENVVPSGRRNSGGGRRNSMQRISE…
>BjuUVR8b
MAEEEMVASDVTAPPRKVLIISAGASHSVALLSGDIVCSWGRGEDGQLGHGDAEDRPSPTQLSALDDHQIVSVTCGADHTVAYSESRKEVYSWGWGDFGRLGHGNSSDLFTPLPIKALHGIRIKQIACGDSHCLAVTMDGEVQSWGRNQNGQLGLGDTEDSLVPKKIQAFEGIRIKMVAAGAEHTAAVTEDGDLYGWGWGRYGNLGLGDRNDRLVPERVTSASGEKMSMVACGWRHTIAVSYSGALYTYGWSKYGQLGHGDLEDHLVPHKLEALSNSVISQISGGWRHTMALTSDGKLYGWGWNKFGQVGVGDNLDQCSPLQVWFPDDQKVVQVSCGWRHTLAVTEGNNVFAWGRGTNGQLGIGECLDRNYPQIIEALSVDGESGQHIESSNFDPSAGK…
>BjuCRY3a
MAVSSLSSPLSHPLRRFSFHLSHLSKKPPVSSLFLCSAAKMSGHIHRVPALDEEEMASVAGKTFERYALPSSAKRNGKGVAILWFRNDLRVLDNEALYRAWSSSDTLLPVYCLDPRLFHTTHYFSFPKTGALRGAFLMECLADLRKNLMKRGVNLLIRSGKPEDILPSLAKDFGAHSVFGHKETCSEELHVERLVGQALKGAGNGTKLKLIWGSTMYHKDDLPFDVLDLPDMYTQFRKSVEAKCRIRSSTRIPISLGPTPSVDNWGDVPTLGQLGIEPQEVTRGMRFVGGESAGVGRVFEYFWKKDLLKVYKETRNGMLGPDYSTKFSPWLAFGCISPRFIYEEVQKYEKERVANNSTYWVLFELIWRDYFRFLSIKCGNSLFHLGGPRNVQGEWSQDK…
>BjuFKF1/ZTL/LKP2-like_1
MSCMKNQMEWDSDFDLSGRDNGPFPLSSLSKTATFGFVVTDALDPDHPIIYVNTVFEIITGYRADEVIGKNCRFLQCRGPYAKRRHPSVDSTVVSKMRRCLEKGIEFQGELLNFRKDGSPLMNKLRLVPIREDDEITHIIGVLFFTDAKLAPSPAKEITRKRDRSFTSASPVGERNVSRGLCGIFELSDEVMAYRILSRLTPRDIASVGCVCRRFNELTKNDDVWRMVCQNTWGSEATRVLETAPGAKRIGWVRLAREFTTHEATAWRKFSVGGVVQPSRCNFSTCAVGNKIVIFGGEGVNMQPMNDTFVLDLGSTTPEWKSVLVSSPPPGRWGHTLSCVNGSRLVVFGGYGSHGLLNDVFMLDLDADPPTWREVSGLAPPIPRSWHSSCTLDGTKLIV…
>BjuLKP2a_1
MEWDSDSDLSGGDEVADDGWFGGDSGPVPFPEISLPGTTPCGFVVSDALEPDQPIIYVNAVFEIVTGYRAEEVIGRNCRFLQCRGPYAKRRHPSVDSTVVSKMRQCLEKGIEFQGELLNFRKDGSPLMNKLRLVPIREEDEITHFIGVLSFTDAEIDLGPFPDLSTKPIPRRSRSFASASPTGDRNVSRGLGGIFDLSDEVIALKILSKLTPPDIASVGCVCRRLNELTKNDDVWRMVCQNTWGTEATRVLESVPGAKRIGWGRLAREFTTHEVTAWRKFSFGGTVEPSRCNFSACAVGNRIVIFGGEGVNMQPMNDTFVLDLGSTSPEWKSVLVSSPPPGRWGHTLSCVNGSRLVVFGGYGSHGLLNDVFMLDLDADPPTWREVSGLAPPIPRSWHSS…
>BjuLKP2a_2
MEWDSDSDLSDGDEVADDGWFGGDSGPVPFPEISLPGTTPCGFVVSDALEPDQPIIYVNTVFEIVTGYRAEEVIGRNCRFLQCRGPYAKRRHPSVDSTVVSKMRQCLEKGIEFQGELLNFRKDGSPLMNKLRLVPIREDDEITHFIGVLSFTDADIDLSSFPDLSAKEIPRRSRSFSSALPTGERNVSRGLCGIFELSDEVIALKILSQLAPSDIAPVGCVCRRLNEVTKNDDVWRMVCQNTWGTEATRVLESIPGEKRIGWVRLAREFTTHEANAWRKFTFGGTVEPSRCNFSACAVGNKIVIFGGEGVNMQPMNDTFVLDLGSSSPQWKSVLVNSPPPGRWGHTLSCVDGSHLVVFGGYGSHGLLNDVFLLDLDADPPTWREVSGLAPPIPRSWHSS…
>BjuCRY2b
MSTNKKTIVWFRRDLRIEDNPALAAAAHEGSVFPVFIWCPEEEGQFYPGRASRWWMKQSLAHLTQSLKALGSELTLIKTHNTVSAILDCVRATGATKVVFNHLYDPVSLVRDHTVKEKLVERGIAVQSYNGDLLYEPWEIYCEKGKPFTNFNSYWKKCLDMSVESVVLPPPWRLIPLTAAETVWACSLEELGLENEAEKPSNALLTRAWSPGWSNADKILTEFIEKQLIDYAKNSKKVVGNSTSLLSPYLHFGEISVRRVFQCARMKQIIWARDKNGQGEESAVLFLRGIGLRDYSRYICFNFPFTHEQSLLSHLRFFPWDADVEKFKAWRQGRTGYPLVDAGMRELWATGWMHNRIRVIVSSFAVKFLLLPWKWGMKYFWDTLLDADLECDIIGWQYI…
>BjuCRY3b
MSASSFSSPLTHPLRRFNHHHLSNKPVSSLFFCSAAKMNGNIHCVPGLGEEEMDTVVGKTFERYALPSSSSSSSKRTGKGTTILWFRNDLRVLDNDALYKAWCSSDTVLPVYCLDPRLFHTTHFFSFPKTGALRGAFLMECLADLRKNLMRRGLNLLIRNGKPEDILPSLAKDFGAHTVFAHKETCSEELHVERLVDKALKGVGNGTKLELIWGSTMYHKDDLPFDVLDLPDIYTQFRKSVEANCRIRSSTRIPLSLGPTPCVDKWGDVPTLGQLGLEPQEVTRGMRFVGGESAGVGRVFEYFWKKDLLKVYKETRNGMLGPDYSTKFSPWLAFGCISPRFIYEEVQRYERERIANNSTYWVLFELLWRDYFRFLSIKCGNSLFHLGGPRNVQGEWSQD…
>BjuUVR8c
MAEEEMVADEAVTAPPRKVLLISAGASHSVALLTGDVVCSWGRGEDGQLGHGDAEDRPSPTQLSALDDHQIVSVTCGADHTVAYSQSRMEVYSWGWGDFGRLGHGNSSDLFTPLPIKALHGVRIKQIACGDSHCLAVTMEGEVQSWGRNQNGQLGLGDTEDSLVPRKIQAFEGIRIKMVAAGAEHTAAVTEDGDLYGWGWGRYGNLGLGDRNDRLVPERVTSAGAEKMSMVACGWRHTISVSYSGALYTYGWSKYGQLGHGDLEDHLIPHKLEALGSSVISQISGGWRHTMALTSDGKLYGWGWNKFGQVGVGDNIDQCSPVQVRFPDDQKVVQVSCGWRHTLAVTERNNVFAWGRGTNGQLGIGEALDRNSPKIIEALSVDGASGQQIESSNFDPSSG…
>BjuCRY1a
MSNSCSGGGGCSIVWFRRDLRVEDNPALAAAVRAGPVIAVFVWAPEEEGHYQPGRVSRWWLKNSLAQLDSSLRSLGTCLITKRSTDSVASLLEVVKSTGASQIFFNHLYDPLSLVRDHRAKDALTAEGIAVKSFNADLLYEPWEVTDELGRPFSMFAAFWERCLSMPYDPESPLLPPKKIISGDVSKCVADTLIFEDESEKGSNALLARAWSPGWSNADKALTTFINGPLIEYSKNRRKADSATTSFLSPHLHFGEVSVRKVFHLLRIKQVAWANEGNQAGEESVNLFLKSIGLREYSRYISFNHPYSHERPLLGHLKFFPWAVDENYFKAWRQGRTGYPLVDAGMRELWATGWLHDRIRVVVSSFFVKVLQLPWRWGMKYFWDTLLDADLESDALGWQ…
>BjuPHYA_2
MSGSRPSQSSEGSSRRSRHSARIIAQTTVDAKLHADFEESGGSSFDYSTSVRVTTPAVENNQPPRSDKVTTTYLHHIQKGKLIQPFGCLLALDEKTFKVIAYSENAPELLTMASHAVPSVGESPVLGVGTDIRSLFTAPSASSLQKALGFGDVSLLNPILVHCRTSAKPFYAIVHRVTGSIVVDFEPVKPYEVPMTAAGALQSYKLAAKAITRLQSLPSGSMERLCDTMVQEVFELTGYDRVMAYKFHEDDHGEVVSEVTKPGLEPYLGLHYPATDIPQAARFLFMKNKVRMIVDCNAKHVKVLQDEKLSFDLTLCGSTLRAPHTCHLQYMANMDSIASLVMAVVVNEEEDGEATTPQKRKRLWGLVVCHNTTPRFVPFPLRYACEFLAQVFAIHVNKE…
>BjuCRY2c
MATNRKTIVWFRRDLRIEDNPALAAAAREGSVFPVFIWCPEEEGQFHPGRASRWWMKQSLAHLNQSLKSLGSHLTFIKTHSTVSAILDCVRATGATKVVFNHLYDPVSLVRDHNVKEKLMERGISVQGYNGDLLYEPWEINSENGKPFTSFAPYWKKCLDMSVESVMLPPPWRLMPLTAAAEGVWACSIEELGLEDEAEKPSNALLTRAWSPGWSNADKTLTEFIEKQLIDYAKNSKKVVGNSTSMLSPYLHFGEISVRRVFQCVRMKKIIWARDKNTEGEESADLFLRGIGQREYSRYICFNFPFTHEQSLLSHLRFFPWDADVGKFKAWSQGRTGYPLVDAGMRELWATGWMHNRIRVIVSSFAVKFLLLPWKWGMKYFWDTLLDADLECDIIGWQY…
>BjuPHOT2c
MERPRAPPSIFTDLEPLSERKSLEVFNPSSGKEVNGSASASSSSSKPHDENGKGSSSKWMEFQDTAKLAERTAEWGLSAVKPDSGEDGISFKVSSEVDRSKTSRRSSEESSSSESGAFPRVSQELKTALSTLQQTFVVSDATQPHCPIVYASSGFFTMTGYSSKEIVGRNCRFLQGPDTDQKEVAKIRDAVKNGKSYCGRLLNYKKDGTPFWNLLTITPIKDDQGNTIKFIGMQVEVSKYTEGVNDKALRPNGLSKSLIRYDARQKEKALDSITEVVQTVRHRKSQVRDSVSNDVMVTPGSTTTTTPVRQAIQPDEASKSARTPGRVSTPAKSKSKSLDVPSVEPEELMLSTEVIEPRDSWDRLERERDIRQGIDLATTLERIEKNFVISDPRLPDTPI…
>BjuPHYB_2
MVSGVVGGGGGGGSGGSGRGRGGEASSSSHRREQAQSSGTKSLRPQQSQQQPQTESMSKAIQQYTVDARLHAVFEQSGESGKSFDYSQSLKTTTYGSSVPEQQITAYLSRIQRGGYIQPFGCMIAVDESTFTIIGYSENAREMLGLTPQSVPSLERPEILAMGTDVRSLFTSSSSILLERAFVAREITLLNPVWIHSKYTGKPFYAILHRIDVGVVIDLEPARTEDPALSIAGAVQSQKLAVRAISQLQSLPGGDIKLLCDTVVESVRDLTGYDRVMVYKFHEDEHGEVVAESRREDLEPYIGLHYPATDIPQASRFLFKQNRVRMIVDCHATPVLVVQDDRLTQSMCLVGSTLRAPHGCHSQYMANMGSIASLTMAVIINGNEDDGSNVAGGRSSMRL…
>BjuPHYA_3
MSGSRPSQSSESSRRSRHSARIIAQTTVDAKLHADFEESGSSFDYSTSVRVTRPVAENNQPPRSDKVTTTYLHHIQKGKLIQPFGCLLALDEKTFKVIAYSENAPELLTMASHAVPSVGEHPVLGFGTDIRSLFTAPSASALQKALGFGDVSLLNPILVHCRTSAKPFYAIVHKVTGCIVVDFEPVKPYEVPMTAAGALQSYKLAAKAITRLQSLPSGSMERLCDTMVQEVFELTGYDRVMAYKFHEDDHGEVVSEVTKPGLEPYLGLHYPATDIPQAARFLFMKNKVRMIVDCNAKHVKVLQDDKLSFDLTLCGSTLRAPHTCHLQYMANMDSIASLVMAVVVNEEDGERDDAQDSTTQKRKRLWGLVVCHNTTPRFVPFPLRYACEFLAQVFAIHVN…
>BjuPHOT2d
MERPRAPPSIFTDLEPLSERKSLEVFNPSNGKEVNGSASSSSKPHDGNGKGSSSKWMEFQDTAKLAERTAEWGLSAVKPDSGEDGISFKVSSEVDRSKTSRRSSEESSSSESGAFPRVSQELKTALSTLQQTFVVSDATQPHCPIVYASSGFFTMTGYSSKEIVGRNCRFLQGPDTDQKEVAKIRDCVKNGKSYCGRLLNYKKDGTPFWNLLTITPIKDDQGNTIKFIGMQVEVSKYTEGVNDKALRPNGLSKSLIRYDARQKEKALDSITEVVQTVRHRKSQVRDSVSNDVMVTPGSTATPVRQAIQSDEASKSASTPGRVSTPAKSKSKSLDVPSVEPEELMLSTEVIEPRDSWDRLERERDIRQGIDLATTLERIEKNFVISDPRLPDTPIIFASD…
>BjuCRY3c
MAASSLSSPLSHPLRRFSLHHLSKKPVSSLFFCSAAKMNGNIYRVPGLDGEEMDSVAVKTFERYALPSSAKRNGKGVAILWFRNDLRVLDNEALYRAWSSSDTLLPVYCLDPRLFLTTHFFDFPKTGALRGGFLMECLVDLRKNLMKRGLNLLIRSGKPEDILPSLAKDFQAHTVYAHKETCSEELQVERLVDRALKGVGNGTKLELIWGSTMYHIDDLPFDVLDLPDIYTQFRKSVEAKCRVRSSTRIPISLGPTPSVDNWGDVPTLSQLGIEPQEVTRGMRFVGGESAGVGRVFEYFWKKDLLKVYKETRNGMLGPDYSTKFSPWLAFGCISPRFIYEEVQRYERERIANNSTYWVLFELIWRDYFRFLSIKCGNSLFHLGGPRNVQGKWSQDKKLF…
>BjuCRY2d
MLTSLTSSSRAAHYAKKAVVGNSTSLLSPYLHFGEISVRRVFQCARMKQIIWTRDKNGEGEESAVLFLRGIGLRDYSRYICFNFPFTHEQSLLSHLRFFPWDADVEKFKAWRQGRTGYPLVDAGMRELWATGWMHNRIRVIVSSFAVKFLLLPWKWGMKYFWDTLLDADLECDIIGWQYISGSLPDGHELDRLDNPAIQGAKYDPEGEYIRQWLPELARLPTEWIHHPWDAPLTVLKASGVELGTNYAKPIVDIDTARELLTKAISRTREAQIMIGAAPDEIVADSFEALEAAHTVKEHGLCPSSNDQQVPSDVRYNGSKRVKLGEEEEEEERDMKKLRGFNEVIREEERGLFSTAESSSSSSVRSVFMVSHSCSLVSEGKNLEGIQDSSDQIATSLGK…
>BjuLKP2a_3
MEWDSDSDLSDGDEVGEDGWLGGDNGPIPFPEISLPGTAPCGFVVSDALEPDQPIIYVNTVFEIVTGYRAEEVIGRNCRFLQCRGPYAKRRHPSVDSAVVSKMRRCLEKGIEFQGELLNFRKDGSPLMNKLRLVPIREDDEITHFIGVLSFTDVDIDLSPFPDLSAKVIPRRSRTFSSALPTGERNVSRGLCGIFELSDEVIALKILSQLAPSDIASVGCVCRRLNEVTKNDDVWRMVCQNTWGTEATRVLESIPGEKRIGWVRLAREFTTHEANAWRKFTFGGTVEPSRCNFSACAVGNKIVIFGGEGVNMQPMNDTFVLDLGSSSPQWKSVLVNSPPPGRWGHTLSCVNGSHLVVFGGYGSHGLLNDVFLLDLDADPPTWREVSGLAPPIPRSWHSS…
>BjuLKP2a_4
MEWDSDSDLSGGDEVADEGWFGGDSGPIPFPEISLPGTTPCGFVVSDALEPDQPIIYVNTVFEIVTGYRAEEVIGRNCRFLQCRGPYAKRRHPSVDSTVVSKMRQCLEKGIEFQGELLNFRKDGSPLMNKLRLVPIREEDEITHFIGVLSFTDAEIDLGPFPDLSVKPIPRRSRSFASASPAGERNVSRGLGGIFDLSDEVIALKILSKLTPPDIASVGCVCRRLNELTKNDDVWRMVCQNTWGTEATRVLESVPGAKRIGWGRLAREFTTHEVTAWRKFSFGGTVEPSRCNFSACAVGNRIVIFGGEGVNMQPMNDTFVLDLGSTSPEWKSVLVSSPPPGRWGHTLSCVNGSRLVVFGGYGSHGLLNDVFMLDLDADPPTWREVSGLAPPIPRSWHSS…
>BjuFKF1/ZTL/LKP2-like_2
MSCMKNQMEWDSDFDLSGGDNGSIPFPLSSLPKTATFGFVVSDALDPDHPIIYVNTVFEIITGYRADEVIGKNCRFLQCRGPYAKRRHPSVDSAVVSKMRRCLEKGIEFQGELLNFRKDGSPLMNKLRLVPIREDDEITHVIGVLFFTDAKMEPSPAKEITRRRVRSFTSASPVGERNVTRGLCGIFELSDEVMAYRILSRLTPRDIASVGCVCRRFNELTKNDDVWRMVCQNTWGSEATRVLETVPGAKRIGWVRLAREFTTHEATSWRKFSVGGIVQPSRCNFSTCAVGNKIVIFGGEGVNMQPMNDTFVLDLGSTTPEWKSVLVSSPPPGRWGHTLSCVNGSRLVVFGGYGSHGLLNDVFLLDLDADPPTWREVSGLAPPIPRSWHSSCTLDGTKL…
>BjuFKF1/ZTL/LKP2-like_3
MSCMKNQMEWDSDFDLSGGDNGSIPFPLSSLPKTATFGFVVSDALDPDHPIIYVNTVFEIITGYRADEVIGKNCRFLQCRGPYAKRRHPSVDSAVVSKMRRCLEKGIEFQGELLNFRKDGSPLMNKLRLVPIREDDEITHVIGVLFFTDAKMEPSPAKEITRRRVRSFTSASPVGERNVTRGLCGIFELSDEVMAYRILSRLTPRDIASVGCVCRRFNELTKNDDVWRMVCQNTWGSEATRVLETVPGAKRIGWVRLAREFTTHEATSWRKFSVGGIVQPSRCNFSTCAVGNKIVIFGGEGVNMQPMNDTFVLDLGSTTPEWKSVLVSSPPPGRWGHTLSCVNGSRLVVFGGYGSHGLLNDVFLLDLDADPPTWREVSGLAPPIPRSWHSSCTLDGTKL…
>BjuPHYA_4
MAGSRPSQSSEGSRRSRHSARIIAQTTVDAKLHADFEESGSSFDYSTSVRVTGPVVENQPPRSDKVTTTYLHHIQKGKLIQPFGCLLALDEKTFKVIAYSENAAELLTMASHAVPSVGEQGVLGIGTDIRSLFTAPSASALQKALGFGDVSLLNPILVHCKSSAKPFYAIVHRVTGSIIVDFEPVKPYEVPMTAAGALQSYKLAAKAITRLQSLPSGSMERLCDTMVQEVFELTGYDRVMAYKFHDDDHGEVVSEVTKPGLEPYLGLHYPATDIPQAARFLFMKNKVRMIVDCNAKHVRVLQDEKLSSDLTLCGSTLRAPHSCHLQYMANMDSIASLVMAVVVNEEDGEGDAPDSTTAPQKRKRLWGLVVCHNTSPRFVPFPLRYACEFLTQVFAIHVN…
>BjuPHYE_2
MGFESSSSAASNMKPSKPQNSNTAQYSVDAGLFADFDHSVYSGKSFNYSKSMISPPNNVPDEHITAYLSNIQRGGLVQPFGCLIAVEEPSFRILGVSDNCVDFLGLSLASTSSHSTEFNVKGLIGIDARTLFSPSSGASLAKAASFTEISLMNPVLVHSRTTPQKPFYAILHRIDAGIVIDLEPAKSGDPALTLAGAVQSQKLAVRAISRLQSLPGGDIGALCDTVVEDVQRLTGYDRVMVYQFHEDDHGEVVSEIRRSDLEPYLGLHYPATDIPQAARFLFKQNRVRMICDCNASPVKVVQSDELKRSLCLVNSTLRAPHSCHTQYMANMGSIASLALAIVTKTKNSSKLWGLVVGHHCSPRYVPFPLRYACEFLMQAFGLQLQMELQLASQLAEKKA…
>BjuUVR8d
MAEEEMVVGDVTAPPRSVLIISAGASHSVALLSGDIVCSWGRGEDGQLGHGDAEDRPSPTQLSALDDHQIVSVTCGADHTVAYSESRKEVYSWGWGDFGRLGHGNSSDLFTPLPIKALHGILIKQIACGDSHCLAVTMDGEVQSWGRNQNGQLGLGDTEDSLVPQKIQAFEGIRIKMVAAGAEHTAAVSEDGDLYGWGWGRYGNLGLGDRNDRLVPERVTSVSGEKMTMVACGWRHTIAVSYSGALYTYGWSKYGQLGHGDLEDHLVPHKLEALSNSVISQISGGWRHTMALTSDGKLYGWGWNKFGQVGVGDNLDQCSPVQVRFPDDQKVVQVSCGWRHTLAVTERNNVFAWGRGTNGQLGIGESLDRNYPKIIEALSVDGASGQHIESSSFDPSSGK…
>BjuPHOT1b
MEPTEKPSTNPSSRTLPRDTRGSLEVFNPSTFPTRPDNPVFRPEPPTWQNWSDPRDSPKPQIQPLSEQAPSIPVRSEEIAVTTSWMALKDPSPDKITKKTITTEKPQVAAVAAEQRAAEWGLVLKTDTKTGKPQGVSVRNSGGAENDPNGKKTSQRNSSNSCRSSGEMSDGDVAGGRGGIPRVSEDLKDALSTFQQTFVVSDATKPDYPIMYASAGFFNMTGYTSKEVVGRNCRFLQGSGTDADELAKIRESLAAGNNYCGRLLNYKKDGTSFWNLLTIAPIKDESGKVLKFIGMQVEVSKHTEGAKEKTLRPNGLPESLIRYDARQKDMATNSVTELVEAVKRPRALSESTHTHPFKRKSESDELPTKPGRRMSENVVPSGRRNSGGGGRRNSMQRIS…
>BjuPHYC_2
MSSGRSNSGSCSTRSRNNNSRVTSQVLADAKLHGNFEESERLFDYSASINVNMPPTSSTSYYDIPSSSDVSTYLRKIQRGMLIQPFGCLIVVDEKTLKVVAFSENTQEMLGLTPHTVPSMEQREALSIGTDVQSLFQSSALQKAADFGEISVLNPLTLHCRASGKPFYAILHRIEQGLVIDLEPVSPDEVPVSTAGALKSYRLAAKSISRLQALPSGDMSLLCDALVKEVSELTGYDRVMVYKFHEDGHGEVIAECCKVEGLEPYLGLHYSATDIPQASRFLFMRNKVRMICDCSAVPVKVIQDKSLSQPISLAGSTLRAPHGCHAQYMSNMGSVASLVMSVTINGSDSDEVNRDLQTGRTLWGLVVCHHASPRVVPFPLRYACEFLTQVFGVQINKEA…
>BjuUVR8e
MAEEEEMVADEVTAPPRKVLIISAGASHSVALLTGDIVCSWGRGEDGQLGHGDAEDRPSPTQLSALDDHQIVSVTCGADHTVAYSQSRMEVYSWGWGDFGRLGHGNSSDLFTPLPIKALHGVRIKQIACGDSHCLAVTMEGEVQSWGRNQNGQLGLGDTEDSLVPRKIQAFEGIRIKMVAAGAEHTAAVTEDGDLYGWGWGRYGNLGLGDRNDRLVPERVTSAGGEKMSMVACGWRHTISVSYSGALYTYGWSKYGQLGHGDLEDHLIPHKLEALGNSVISQISGGWRHTMALASDGKLYGWGWNKFGQVGVGDNVDQCSPVQVRFPDDQKVVQVSCGWRHTLAVTERNNVFAWGRGTNGQLGIGESLDRNSPKIIEALSVDGASGQHIESSNFDPSSG…
>BjuCRY3d
MSASSLSSPLSHPLRRFSLHHLSNKPVSSLFFCSAAKMSGNNIHRVPGLDEEEMDTVAGKTFERYALPSSSSSSAKRNGKGTTIVWFRNDLRVLDNDALYRAWSSSDTLLPVYCLDPRLFHTTHFFSFPKTGALRGAFLMECLADLRKNLMKRGLNLMIRSGKPEDILPSLAKDFGAHTVFAHKETCSEELQVERLVDKALKGVGNGTKLELIWGSTMYHKDDLPFDIIDLPDMYTQFRKSVEANCRIRSSTRNPISLGPTPSVDNWGDVPTLGQLGLEPQEVTRGMRFAGGESAGVGRVYEYFWKKDLLKVYKETRNGMLGPDYSTKFSPWLAFGCISPRFIYEEVQRYERERVANNSTYWVLFELLWRDYFRFLSIKCGNSLFQLGGPRNVQGKWSQ…
>BjuPHOT2e
MERPRAPPSPLTGSEPLSERRSLEVFNPSSGKEVNGSSSSSKPQDGNGKGGSSSKWMEFQDSAKITERTAEWGLSAVKPDSGEDGISFKLSTEVERSKMSRRSSEESISSESGAFPRVSQELKTALSTLQQTFVVSDATQPHCPIVYASSGFFTMTGYTSKEIVGRNCRFLQGPDTDQKEVAKIRDCVKNGKSYCGRLLNYKKDGTPFWNLLTITPIKDDQGHTIKFIGMQVEVSKYTEGVNDKALRPNGLSKSLIRYDARQKDKALDSMTEVVQTIRHRKSQVRDSVSNDVMVKPDSATTPGRQAIQSDEASESAKTPGRVSTPVRSKSKSLSSNKRHEDVPSVEPEELMLSTEVIEPRESWDRLEREKDIRQGIDLATTLERIEKNFVISDPRLPDN…
>BjuCRY1b
MSNSCSGGGGCSIVWFRRDLRVEDNPALAAAVRAGPVIAVFVWAPEEEGHYQPGRVSRWWLKNSLAQLDSSLRSLGTCLITKRSTDSVASLLEIVKSTGASQIFFNHLYDPLSLVRDHRAKDALTAEGIAVKSFNADLLYEPWDELGRPFSMFAAFWERCLTMPYDPESPLLPPKKIISGDVSKCVVDTLIFEDESEKGSNALLARAWSPGWSNADKALTTFINGPLIEYSKNRRKADSATTSFLSPHLHFGEVSVRKVFHLLRIKQVAWANEGNQAGEESVNLFLKSVGLREYSRYISFNHPYSHERPLLGHLKFFPWAVDENYFKAWRQGRTGYPLVDAGMRELWATGWLHDRIRVVVSSFFVKVLQLPWRWGMKYFWDTLLDADLESDALGWQYIT…
>BnaPHYE_1
MGFESSSSAASNMKQPQQKSNTAQQYSVDAGLFADFDHSVYSGKSFNYSKSMISPPNNVP
DEHITAYLSTIQRGGLVQPFGCLIAVQEPSFRILGLSDNCIDFLGLSLASTSQPNHLTVK
GLIGIDARSLFTPSSGVSLAKAASFTEISLMNPVLVHSRTTTTASHKPFYAILHRIDAGI
VIDLEPAKSSDPALTLAGAVQSQKLAVRAISRLQSLPGGDIGALCDTVVEDVQRLTGYDR
VMVYQFHDDDHGEVVSEIRRSDLEPYLGLHYPATDIPQAARFLFKQNRVRMICDCNATPV
KVVQSDELKRSLCLVNSTLRAPHSCHTQYMANMGSIASLVLAIVTKTKNSSKLWGLVVGH
HCSPRYVPFPLRYACEFLMQAFGLQLQMELQLASQLAEKKAMKTQTLLCDMLLRDTVSAI
VTQSPGIMDLVKCDGAALYYKGRCWLVGVTPSESQVKELVDWLVENHGDESTGLTTDSLV
DAGYPGAVSLGDKVCGVAAAGISLKDYLIWFRSNTASAIKWGGAKHHPKDKDDAGRMHPR
SSFKAFLEVAKSRSLPWEVSEIDAIHSLRVIMRESFTISRPVVLSSGGNNGVVGRDASEL
TSFVCEMVRVIETATAPIFGVDSNGCVNGWNNKTAEMTGLGAGEAMGKSLADEIVQEESR
GALESVLSKALRGEEKKNVMLKLRKFGNKDSSSSDVCVLVNSCTSRDYTEKIVGVCFVGQ
DMTSEKAITDRFIRLQGDYKTIVQSLNPLIPPIFASDENARCSEWNAAMEKLTGWSKHEV
IGRMLPGEVFGDLCKVKCQDALTKFLISLYQGIAGGGNVPESSVVGFFSKEGKYIEASLT
ANKSTNSGGKVIGCFFFLQIINKESSSSSPEVKESAQSLNELAYIRQEIKNPLNGIRFAH
KLLESSEISENQRQFLETSDACEKQIATIIEDTDLKSIEEGKLQMETEEFRLESVLDTII
SQVMIMLRERKSQLRVEVSQEIKTLPLYGDRVKLQLILADLLRNIVNHAPFPDSWVGIKI
SPGHKLAHDNNPYIHLQFRMIHPGKGLPSEMLSDMFETREGWVTPDGLGLKLSRKLLEQM
NGRVSYVREDERCFFQVDLQVKTRLGVETGSSI*
>BnaPHOT2a
MERPRASPSPLADLEPLSERTSLEIFNPSSGKEASSSSSSKPQDGNRKGSSSKWMEFHDS
AKIVERTAEWGLSSVKPDTGEDGISFKVSSEVERSKMSRRSSEESSASESGAFPRVSQEL
KTALSTLQQTFVVSDATQPDCPIVYASSGFFTMTGYSSKEIVGRNCRFLQGPDTDKKEVV
KIRDCVKNGKSYCGRLLNYKKDGTPFWNLLTVTPIKDDQGNTIKFIGMQVEVSKYTEGVN
DKELRPNGLSKSLIRYDARQKELALDSITEVVQTIKHRKSQVRNSVSNDILVKPDSTTTP
GGQVVRSDEASKSARTPGRVATPARPKSKSLSWNKKHEDVPSVEPEELMLSTEVVEPRES
WERLERERDIRQGIDLATTLERIEKNFVISDPRLPDNPIIFASDSFLELTEYTREEILGR
NCRFLQGPETDQATVQKIRDAIRDQREITVQLINYTKTGRKKFWNLFHLQPMRDQKGELQ
YFIGVQLDGSDHVEPLRNRLSERTEMQSSKLVKATATNVDEAVRELPDANMRPEDLWAAY
SKPVYPLPHKKESTSWKAIQKACIKPHFFFTFGETIGLHHFKPIKPLGSGDTGSVHLVEL
KGTGELYAMKAMEKTMMLNRNKAHRACIEREIISLLDHPFLPTLYTSFQTSTHVCLITDF
CPGGELFALLDIQPMKFLSEESARFYAAEVVIGLEYLHCLGIVYRDLKPENILLKKDGHI
VLADFDLSFLTSCTPQLIVPPAPNKRRRSKSQPLPTFVAEPATQSNSFVGTEEYIAPEII
TGSGHTSAIDWWALGILLYEMLYGRTPFRGKNRQKTFANILHKDLTFPSSIPVSLVCRQL
INMLLNRDPSSRLGSKGGANEIKQHAFFCGINWPLIRGTEPPPLDAPLRITEKDPNAKDI
KWEDDGVLVNSMDIDIDLF*
>BnaUVR8a
MAEGEVTPPPRKVLIISAGASHSVALLSGEVVCSWGRGEDGQLGHGDAEDRSSPTQLSAL
DEHQIVSVTCGADHTVAYSQSRLEVYSWGWGDFGRLGHGNSSDLFTPLPIKALHGVMIKQ
IACGDSHCLAVTMDGEVQSWGRNQNGQLGLGNTEDSLVPQKIQAFEGIRIKMVAAGAEHT
AAVTEDGDLYGWGWGRYGNLGLGDRNDRLVPERVTSAGGEKMSMVACGWRHTISVSYSGA
LYTYGWSKYGQLGHGDLEDHLVPHKLEALGNSVISQISGGWRHTMALTSDGKLYGWGWNK
FGQVGMGNNLDQCSPVQVRFPDDQALVQVSCGWRHTLAVTERNNVFAWGRGTNGQLGIGE
SLDRNSPKIIEALSVDGASGQHIESSSFDPSSGKSWVSPSERYAVVPGETGQTDSTSKGN
GGDISVPQTDAKRVRL*
>BnaPHOT2b
MEMPRARPSPSTDLEPLSERRSLEVFNPSSGSSSSSKPYDGNSKISSSSKWMEFQDSAKI
TERTAEWGLSAVKPEPGENGISFKLSTEVERSKMSRRSSEESTSSESGAFPRVSQELKTA
LSTLQQTFVVSDATQPHCPIVYASSGFFTMTGYTSKEIVGRNCRFLQGPETDQKEVAKIR
DCVKNGKSYCGRILNYKKDGTPFWNLLTITPIKDDQGNTIKFIGMQVEVSKYTEGVNDKA
LRPNGLSKSLIRYDARQKEKALDSMTEVVQTIRHRKSQVRDSVSNDVMVKPDSATTTTTP
GRQAIQSDEASMSVKTPGRVSTPARSKSKSLSSNKRHEDVPSVEPEELMLSTEVIEPRDS
WDRSEREKDIRQGIDLATTLERIEKNFVISDPRLPDNPIIFASDSFLELTEYTREEILGR
NCRFLQGPETDQSTVQKIRDAIRDQREITVQLINYTKSGRKKFWNLFHLQPMRDQKGELQ
YFIGVQLDGSDHVEPIRNRLSERTEMQSSKLVKATATNVNEAVRELPDANMTPEDLWAAH
SKPVYPMPHKKESASWKAIQKACIKNHITFDFCFSIQAGGETVGLHHFKPVKPLGSGDTG
SVHLVELKGTGELYAMKAMEKTMMLNRNKAHRARIEREIISLLDHPFLPTLYASFQTSTH
VCLITDFCPGGELFALLDRQPMKFLSEDSARFYAAEVVIGLEYLHCLGIVYRDLKPENIL
LKKDGHIVLADFDLSFMTSCTPQLIVPPAPNKRRRSSSSKSRPLPTFVAEPITKSNSFVG
TEEYIAPEIITGAGHTSAIDWWALGILLYEMLYGRTPFRGKNRQKTFANILHKDLTFPSS
IPVSLVGRQLINMLLNRDPRKRLGTKGGANEIKQHAFFRGINWPLIRDMVPPPLDAPLRI
IEKDPKAKDIKWEDDGVLVNSMDIDIDLF*
>BnaPHYC_1
MSSGSSNSGSCSTRSRNNSRLSSQVLADAKLHGSFEESERLFDYSASIHVNMPTSSSYDI
PSSSDVSSYLHKIQRGMLIQPFGCLIVVDDKTLKVIAFSENTQEMLGLSPHTVPSMEQRE
ALSIGTDVQSLFQSQGSSALQKAADFGEISILNPITLHCRTSGKPFYAILHRIEQGLVID
LEPVGLDEVPVTAAGALKSYKLAAKSISRLQALPSGNMSLLCDALVKEVSELTGYDRVMV
YKFHGDGHGEVIAECCKADLEPYLGLHYSATDIPQASRFLFMRNKVRMICDCSAVPVKVV
QDKSLSQPITLAGSTLRAPHGCHAQYMSNMGSVASLVMSVTINGSESDEMNRDLQTGRTL
WGLVVCHHASPRVVPFPLRYACEFLTQVFGVQINKEAESALLLKEKRILQTQSVLCDMLF
RNAPMGIVTQSPNIMDLVKCDGAALYYRDKLWALGVAPTETQIRDIIDWVLKSQGGGNSG
FTTESLMESGYPDASVLGESICGMAAVHITQKVFLFWFRSGTAKQIKWGGARHDPDDRDG
KRMHPRSSFKAFMEIVRWKSMPWDDMEMDAINSLQLIIKGSLQEEHPETVVNVPPFVDNR
VQKVDEMCVIVNEMVRLIDTAAVPIFAADASGVINGWNSKAAEVTGLAVEQAIGKPVSDI
VEDDSAITVKNMLALALQGHEERGAEIRIRAFGPKRKSSPIELVVNTCCSRDTRNNVLGV
CFIGQDVTGQKTLIEKYSRVQGDYARIMWSPSTLIPPIFMTTENGLCSEWNDAMQKLSGI
RREEAVNKMLLGEVFTSNDSCCRLQDHDTLTKLRIALNAVSSGQDNIEKLLFGFYHRDGR
FIEALLSANKRTDMEGKVTGVLCFLQVPSPELQYALQVQQISEQAMACAVNKMAYLRQQV
ENPEKAISFLQDFLHSSGLNEEQKQLLSTSVSCREQLAKVISDSDIEGIEDGYVQLGCSE
FSLEESLEAVVKQVMELSIERKVQIICDYPQEVSLMRLYGDSLRLQQILSETLSSSIRFT
PALKGLCVSFKVMSRIEAIGKRMKIVELEFRIIHPAPGLPDDLVREMFQPLRKDTSREGL
GLHITQKMVKLMEGGTLRYLRESEMSAFVILAEFPLL*
>BnaPHYB_1
MVSGVGGGGGSGGSGRGGGRGGEESSSTHRREQAQSSGTKSLRPQSQPQTESISKAIQQY
TVDARLHAVFEQSGESGRSFDYSQSLKTTTYGSSVPEKQITAYLSRIQRGGYIQPFGCMI
AVDESTFAIIGYSENAREMLGLTPQSVPSLERPEILAMGTDVRSLFTSSSSVLLERAFVA
REITLLNPVWIHSKYTGKPFYAILHRIDVGVVIDLEPARTEDPALSIAGAVQSQKLAVRA
ISQLQSLPGGDIKLLCDTVVESVRDLTGYDRVMVYKFHEDEHGEVVAESRREDLEPYIGL
HYPATDIPQASRFLFKQNRVRMIVDCHATPVLVVQDDRLTQSMCLVGSTLRAPHGCHSQY
MANMGSIASLAMAVIINGSEEDGSSVAGGRSAMRLWGLVVCHHTSSRCIPFPLRYACEFL
MQAFGLQLNMELQLALQMSEKRVLRTQTLLCDMLLRDSPAGIVTQSPSIMDLVKCDGAAF
LYHGNYYPLGVAPTEAQIKDVVEWLLANHADSTGLSTDSLGDAGYPGAAALGDAVCGMAV
AYITKRDFLFWFRSHTAKEIKWGGAKHHPEDKDDGQRMHPRSSFKAFLEVVKSRSQPWET
AEMDAIHSLQLILRDSFKESEAAMNSKTADGAVQPYSMAGEQGIDELGAVAREMVRLIET
ATVPIFAVDAGGCINGWNAKIAELTGLSVEEAMGKSLVSDLIYKENEETVDKLISRALRG
DEDKNVEIKLKTFSSELQGKAVFVVVNACSSKDYSNNIVGVCFVGQDVTGQKIVMDKFIN
IQGDYKAIVHSPNPLIPPIFAADENTCCLEWNTALEKLTGWSRSEVIGKMLVGEVFGSCC
RLKGPDALTKFMIVLHNAIGGQETDKFPFPFFDRNGKFVQALLTANKRVSFDGKVIGAFC
FLQIPSPELQQALAVQRRQDTECFTKAKELAYICQVVKNPLSGLRFTNSLLEATDLNEDQ
KQLLETSVSCEKQISRIVSDMDLERIEDGSFELVRTEFLLGSVINAIVSQAMFLLKERGV
QLIRDIPEEIKSIQVYGDQTRIQQLLAEFLLSIIRYAPSHEWVEIHISHVPKQMADGFSA
IRTEFRMACPGEGLPPELVRDMFHSSRWTSPEGLGLSVCRKILKIMNGEVQYIRESERSY
FLIILELPVPMKRPLSTASGSGDMMLMMP*
>BnaPHYA_1
MGIRKVRWTHSSSSSVLGSTNNREKREEAEAVIEFLLAVTIYKKKHPINRLLLALFSERY
SYEVSMSENMSGSRPSHSSEGSRRSRHSARIIAQTTVDAKLHADFEESGSSFDYSTSVRV
TGPVVENQPPRSDKVTTTYLHHIQKGKLIQPFGCLLALDEKTFKVIAYSENAAELLTMAS
HAVPSVGEQGALGIGTDIRSLFTAPSASALQKALGFGDVSLLNPILVHCKTSAKPFYAIV
HRVTGSIIVDFEPVKPYEVPMTAAGALQSYKLAAKAITRLQSLPSGSMERLCDTMVQEVF
ELTGYDRVMAYKFHDDDHGEVVSEVTKPGLEPYLGLHYPATDIPQAARFLFMKNKVRMIV
DCNAKHVRVLQDEKLSSDLTLCGSTLRAPHSCHLQYMANMDSIASLVMAVVVNEEDGEGD
TAAPDSTAPQKRKRLWGLVVCHNTTPRFVPFPLRYACEFLAQVFAIHVNKEVELENQIVE
KNILRTQTLLCDMLMRDAPLGIVSQSPNIMDLVKCDGAALLYKDKVWKLGITPSEFHLQE
IASWLCEYHTDSTGLSTDSLHDAGFPRALALGDSVCGMAAVRISSKDMIFWFRSHTAGEV
RWGGAKHDPDDRDDARRMHPRSSFKAFLEVVKTRSLPWKDYEMDAIHSLQLILRNAFKDG
ETTDVNTKIIHSKLNDLKIDGIQELEAVTSEMVRLIETATVPILAVDSDGLVNGWNTKIA
ELTGLPVDEAIGKHLLTLVEDSSVEIVKRMLENALEGTEEQNVQFEIKTHLSRADAGPIS
LVVNACASRDLHENVVGVCFVAHDLTGQKTVMDKFTRIEGDYKAIIQNPNPLIPPIFGTD
EFGWCTEWNPAMSKLTGLKREEVMDKMLLGEVFGTQKSCCRLKNQEAFVNLGIVLNNAVT
SQEAEKVPFAFFTRGGKYVECLLCVSKKLDREGVVTGVFCFLQLASHELQQALHVQRLAE
RTALKRLKALAYIKRQIRNPLSGIMFTRKMMEVSELGPEQRRILQTSALCQKQLSKILDD
SDLESIIEGCLDLEMKEFSLNEVLTASTSQVMMKSNGKSVRITNDTGEEVMSDTLYGDSI
RLQQVLADFMLMSVNFTPSGGELTVTASLRKDQLGRSVHLAYLEIRITHTGAGLPEFLLN
QMFGTEEDMSEEGLSLMVSRKLVKLMNGDVQYLRQAGKSSFIITAELAAANK*
>BnaPHOT1a
MEPTEKPSIKPSSRTLPRDTRGSLEVFNPSTFPTRPDNPVFRPEPPTWQNWSDPRDSPQP
LSEPAPSIPVRSEEIAVTTSWMALKDPSPEKISKKTITTEKPQVAAVAAEQRAAEWGLVL
KTDTKTGKPQGVSVRNSGGAENDPNGKKTSQRNSSNSCRSSGEMSDGDVAGGRGGIPRVS
EDLKDALSTFQQTFVVSDATKPDYPIMYASAGFFNMTGYTSKEVVGRNCRFLQGSGTDAD
ELAKIRESLAAGNNYCGRLLNYKKDGTSFWNLLTIAPIKDESGKVLKFIGMQVEVSKHTE
GAKEKTLRPNGLPESLIRYDARQKDMATNSVTELVEAVKRPRALSESTHSHPFKRKSESD
ELPAKPGRRMSENVVPSGRRNSGGGRRNSMQRINENPEKKPAKSSRLSFMGMKKKGQSQD
ESLEDGFIEYGEEDDEISDRDERPESVDDKVRQKEMRKGMDLATTLERIEKNFVITDPRL
PDNPIIFASDSFLELTEYSREEILGRNCRFLQGPETDPTTVKKIRAAIDNQTEVTVQLIN
YTKSGKKFWNIFHLQPMRDQKGEVQYFIGVQLDGSKHVEPVRNVIEEVAVKEGEELVKKT
AVNIDEAVRELPDANMTPEDLWANHSKIVHSKPHRKDSSSWKAIQKVLESGEQIGLKHFR
PVKPLGSGDTGSVHLVELNGTDQLFAMKAMDKTVMLNRNKVHRARAEREILDLLDHPFLP
ALYASFQTKTHICLITDYYPGGELFMLLDRQPRKVLKEDAVKYNIFTAKASHSTSTFNFI
ETWDARIIYRDLKPENVLIQGNGDISLTDFDLSCLTSCRPQLLIPSIDEKKKKKQQKSQQ
SPVFMAEPMRASNSFVGTEEYIAPEIITGAGHTSAVDWWALGILMYEMLYGYTPFRGKTR
QKTFANVLQKDLKFPASIPASLQVKQLIFRLLQRDPKKRLGCLEGANEVKNHSFFKGINW
ALIRCTTPPELETPIFPGEAENGENVVDPELEDLQTSVF*
>BnaUVR8b
MAEEEMVAGDVTAPPPKVLIISAGASHSVALLSGDIVCSWGRGEDGQLGHGDAEDRPSPT
QLSALDDHQIVSVTCGADHTVAYSESRKEVYSWGWGDFGRLGHGNSSDLFTPLPIKALHG
IRIQQIACGDSHCLAVTMDGEVQSWGRNQNGQLGLGDTEDSLVPKKIQAFEGIRIKMVAA
GAEHTAAVTEDGDLYGWGWGRYGNLGLGDRNDRLVPERVTSASGEKMSMVACGWRHTIAV
SYSGALYTYGWSKYGQLGHGDLEDHLVPHKLEALSNSVISQISGGWRHTMALTSDGKLYG
WGWNKFGQVGVGDNLDQCSPLQVWFPDDQACFLSYNDPLQDFSQMSLVQVSCGWRHTLAV
TEGNNVFAWGRGTNGQLGIGECLDRNYPQIIEALSVDGESGQHIESSNFDPSAGKSWVSP
AERYAVVPDEKTVSFYFSSFFLRSSNTIKFVLANGTIIVFFWHVLTSVNDRSPMLIDDGE
YKC*
>BnaCRY3a
MAASSLSSPLTHPLRRFSFHLSHLSKKPPVSSLFLCSAGKMNGHIHRVPALDEEEMESVA
GKTFERYALPSSAKRNGKGVAILWFRNDLRVLDNDALYRAWSSSDTLLPVYCLDPRLFHT
THYFSFPKTGALRGAFLMECLADLRKNLMRRGLNLLIRSGKPEDILPSLAKDFGAHSVFG
HKETCSEELHVERLVGQALKGAGNGTKLELIWGSTMYHKDDLPFDVLDLPEMYTQFRKSV
EAKCRIRSSTRIPISLGPTPSVDNWGDVPTLGQLGIEPQEVTRGMRFLGGESAGDLLKVY
KETRNGMLGADYSTKFSPWLAFGCISPRFIYEEVRSFNPLSNVPKAHRSFHLCGKVLFEL
IWRDYFRFLSIKCGNSLFHLGGPRNVQGEWSQDKKLFEAWRDGKTGYPIIDANMKELSTT
GFMSNRGRQIVCSFLVRDMGLDWRMGAEWFETCLLDYDPCSNYGNWTYGAGVGNDPREDR
YFSIPKQAQNYDPEGEYVAFWVQQLRRLPKEKRHWPGRLMYMDTVVPLKHGHHGGGGNAQ
TSRGSKSSGGGFRGNHSGRRSRHNGPP*
>BnaFKF1/ZTL/LKP2-like_1
MSCMKNQMEWDSDFDLSGRDNGPIPFPLSSLSKTATFGFVVTDALDPDHPIIYVNTVFEI
ITGYRADEVIGKNCRFLQCRGPYAKRRHPSVDSTVVSKMRRCLEKGIEFQGELLNFRKDG
SPLMNKLRLVPIREDDEITHIIGVLFFTDAKLAPSPAKEITRKRDRSFTSASPVGERNVS
RGLCGIFELSDEVMAYRILSRLTPRDIASVGCVCRRFNELTKNDDVWRMVCQNTWGSEAT
RVLETVPGAKRIGWVRLAREFTTHEATAWRKFSVGGVVQPSRCNFSTCAVGNKIVIFGGE
GVNMQPMNDTFVLDLGSTTPEWKSVLVSSPPPGRWGHTLSCVNGSRLVVFGGYGSHGLLN
DVFLLDLDADPPTWREVSGLAPPIPRSWHSSCTLDGTKLIVSGGCADSGALLNDTFLLDL
SMDIPTWREIRVPWSPPSRLGHTLTVYGDRKILMFGGLAEYGSRRFRSNDAYTMNLSENE
PCWRPLVGYGTSLPGGVAAPRLDHVAISLPGGQILIFGGSVAGIDSASQLYLLDPTEEKP
AWRVLNVKGSSPQFAWGHTTCVVGGTRLVVFGGQTGEEWMLNEAHELLLANSSTKITSSR
HGEKRLF*
>BnaLKP2a_1
MEWDSDSDLSGGDEVADDGWFGGDSGPVPFPEISLPGTTPCGFVVSDALEPDQPIIYVNT
VFEIVTGYRAEEVIGRNCRFLQCRGPYAKRRHPSVDSTVVSKMRQCLEKGIEFQGELLNF
RKDGSPLMNKLRLVPIREEDEITHFIGVLSFTDAEIDLGPFPDLSTKPIPRRSRSFASAS
PTGDRNVSRGLGGIFDLSDEVIALKILSKLTPPDIASVGCVCRRLNELTKNDDVWRMVCQ
NTWGTEATRVLESVPGAKRIGWGRLAREFTTHEVTAWRKFSFGGTVEPSRCNFSACAVGN
RIVIFGGEGVNMQPMNDTFVLDLGSTSPEWKSVLVSSPPPGRWGHTLSCVNGSRLVVFGG
YGSHGLLNDVFMLDLDADPPTWREVSGLAPPIPRSWHSSCTLDGTKLIVSGGCADSGALL
NDTFLLDLSMDTPTWREIPVPWSPPSRLGHTLTVYGDRKILMFGGLAKSGTLRFRSNDVY
TMDLSEDEPCWRPVIGYGSSLPGGMAAPPPRLDHVAVSLPGGRVLIFGGSVAGLDSASQL
YILDPTEENPAWRILSVKGSPPQIAWGHTTCVVGGTRLVILGGQTGEEWMLNEAHELLLA
TSATTASSRHEEKRVF*
>BnaLKP2a_2
MEWDSDSDLSDGDEVADDGWFGGDSGPVPFPEISLPGTTPCGFVVSDALEPDQPIIYVNT
VFEIVTGYRAEEVIGRNCRFLQCRGPYAKRRHPSVDSTVVSKMRQCLEKGIEFQGELLNF
RKDGSPLMNKLRLVPIREDDEITHFIGVLSFTDADIDLTPFPDLSAKEIPRRSRSFSSAL
PTGERNVSRGLCGIFELSDEVIALKILSQLAPSDIASVGCVCRRLNEVTKNDDVWRMVCQ
NTWGTEATRVLESIPGEKRIGWVRLAREFTTHEANAWRKFTFGGTVEPSRCNFSACAVGN
KIVIFGGEGVNMQPMNDTFVLDLGSSSPQWKSVLVNSPPPGRWGHTLSCVDGSHLVVFGG
YGSHGLLNDVFLLDLDADPPTWREVSGLAPPIPRSWHSSCTLDGTKLIVSGGCADSGALL
NDTFLLDLSMDTPTWREIPVPWSPPSRLGHTLTVYGDRKILMFGGLAKLGTLRFRSNDVF
TMDLSNDEPCWRPVIGYGSSLPGGMAAPPPRLDHVAVSLPGGRVLIFGGSVAGLASASQL
YLLDPAEDNPAWRILSVKGSPPRFAWGHTTCVIGGTRLVILGGQTGEEWMLNEAHELLLA
TSSTTISSSRHEEKRIF*
>BnaCRY2a
MSTNKKTIVWFRRDLRIEDNPALAAAAHEGSVFPVFIWCPEEEGQFYPGRASRWWMKQSL
AHLTQSLKALGSELTLIKTHNTVSAILDCVRATGATKVVFNHLYDPVSLVRDHTVKEKLV
ERGIAVQSYNGDLLYEPWEIYCEKGKPFTNFNSYWKKCLDMSVESVVLPPPWRLIPLTAA
ETVWACSLEELGLENEAEKPSNALLTRAWSPGWSNADKILNEFIEKQLIDYAKNSKTVVG
NSTSLLSPYLHFGEISVRRVFQCARMKQIIWARDKNGQGEESAVLFLRGIGLRDYSRYIC
FNFPFTHEQSLLSHLRFFPWDADVEKFKAWRQGRTGYPLVDAGMRELWATGWMHNRIRVI
VSSFAVKFLLLPWKWGMKYFWDTLLDADLECDIIGWQYISGSLPDGHELDRLDNPAIQGA
KYDPEGEYIRQWLPELARLPTEWIHHPWDAPLTILKASGVELGTNYAKPIVDIDTARELL
TKAISRTREAQIMIGAAPDEIVADSFEALEAANTVKEHGLCPSSNDQQVPSDVRYSGSKR
VKPAEEEEEEEREMKKLRGFNEVIREEEERGLFSTAESSSSSSVRSVFMVSHSCSLVSEG
KNLEGIQDSSDQIATSLGKNG*
>BnaCRY3b
MSASSFSSPLTHPLRRFNHHHLSNKPVSSLFFCSAAKMNGNIHRVPGLGEEEMDTVAGKT
FERYALPSSSSSSSSKRTGKGTTILWFRNDLRVLDNDALYKAWCSSDTVLPVYCLDPRLF
HTTHFFSFPKTGALRGAFLMECLADLRKNLMRRGLNLLIRSGKPEDILPSLAKDFGAHTV
FAHKETCSEELHVERLVDKALKGVGNGTKLELIWGSTMYHKDDLPFDVLDLPDIYTQFRK
SVEANCRIRSSTRIPLSLGPTPCVDKWGDVPTLSQLGLEPQEVTRGMRFVGGESAGVGRV
FEYFWKKAKIKPLSSSFLYYDTDLLKVYKETRNGMLGPDYSTKFSPWLAFGCISPRFIYE
EVQRYERERVANNSTYWVLFELLWRDYFRFLSIKCGNSLFHLGGPRNVQGEWSQDKRLFE
SWRDGKTGYPLIDANMKELSTTGFMSNRGRQIVCSFLVRDMGLDWRMGAEWFETCLLDYD
PCSNYGNWTYGAGVGNDPREDRYFSIPKQAQNYDPEGEYVAFWVQQLRRLPKEKRHCPGR
LMYMDTVVPLKHGHGGGNAQTSRGSKSRGGFRDNHSGRHIGCGFGGLLISLATLFPGTLM
IGMELRDKVAEYVKERILALRKTSSGGGEYEN*
>BnaUVR8c
MAEEEMVADEAVTAPPRKVLLISAGASHSVALLTGDVVCSWGRGEDGQLGHGDAEDRPSP
TQLSALDDHQIVSVTCGADHTVAYSQSRMEVYSWGWGDFGRLGHGNSSDLFTPLPIKALH
GVRIKQIACGDSHCLAVTMEGEVQSWGRNQNGQLGLGDTEDSLVPRKIQAFEGIRIKMVA
AGAEHTAAVTEDGDLYGWGWGRYGNLGLGDRNDRLVPERVTSAGAEKMSMVACGWRHTIS
VSYSGALYTYGWSKYGQLGHGDLEDHLIPHKLEALGSSVISQISGGWRHTMALTSDGKLY
GWGWNKFGQVGVGDNIDQCSPVQVRFPDDQALVQVSCGWRHTLAVTERNNVFAWGRGTNG
QLGIGEALDRNSPKIIEALSVDGASGQQIESSNCDPSSGKSWVSPSERYAVVPDETVNGS
KEGNGGDISVPQTDAKRVRI*
>BnaCRY1a
MSNSCSGGGGCSIVWFRRDLRVEDNPALAAAVRAGPVIAVFVWAPEEEGHYQPGRVSRWW
LKNSLAQLDSSLRSLGTCLITKRSTDSVASLLEVVKSTGASQIFFNHLYDPLSLVRDHRA
KDALTAEGIAVKSFNADLLYEPWEVTDELGRPFSMFAAFWERCLSMPYDPESPLLPPKKI
ISAGDVSKCVADTLIFEDESEKGSNALLARAWSPGWSNADKALTTFINGPLIEYSKNRRK
ADSATTSFLSPHLHFGEVSVRKVFHLLRIKQVAWANEGNQAGEESVNLFLKSIGLREYSR
YISFNHPYSHERPLLGHLKFFPWAVDENYFKAWRQGRTGYPLVDAGMRELWATGWLHDRI
RVVVSSFFVKVLQLPWRWGMKYFWDTLLDADLESDALGWQYITGTLPDSREFDRIDNPQF
EGYKFDPNGEYVRRWLPELSRLPTEWIHHPWNAPESVLQAAGIELGSNYPRPIVGLDEAK
ARLHEALSQMWQLEAASRAAIENGSEEGLGDSTEFVEAPIEFPRDITMEETEPTRLNPVR
RYEDQMVPSITTSLIRPEEDQESSLSLRNSGGDSRAEVPRNMVNTNQARQQEARADPVSN
QVTAMIPEFNIRIVAENTEESTAESSSSGRRERDGGIVPEWSGYSEQFASEENGIGGGST
TSSYLQNHHEIVNWRRLSQTGVDFNVQKTFCGLSDFTGNEAQGEELHKDCNSG*
>BnaPHYA_2
MSSSRPSQSSEGSSRRSRHSARIIAQTTVDAKLHADFEESGGSSFDYSTSVRVTTPAVEN
NQPPRSDKVTTTYLHHIQKGKLIQPFGCLLALDEKTFKVIAYSENAPELLTMASHAVPSV
GESPVLGVGTDIRSLFTAPSASSLQKALGFGDVSLLNPILVHCRTSAKPFYAIVHRVTGS
IVVDFEPVKPYEVPMTAAGALQSYKLAAKAITRLQSLPSGSMERLCDTMVQEVFELTGYD
RVMAYKFHEDDHGEVVSEVTKPGLEPYLGLHYPATDIPQAARFLFMKNKVRMIVDCNAKH
VKVLQDEKLSFDLTLCGSTLRAPHTCHLQYMANMDSIASLVMAVVVNEEEDGEATTPQKR
KRLWGLVVCHNTTPRFVPFPLRYACEFLAQVFAIHVNKEVELENQIVEKNILRTQTLLCD
MLMRDAPLGIVSQSPNIMDLVKCDGAALLYKDKVWNLGTTPSEFHLQEIAFWLCEHHADS
TGLSTDSLHDAGFPGALSLGDSVCGMAAVRISSKDMIFWFRSHTAGEVRWGGAKHDPDDR
DDARRMHPRSSFKAFLEVVKTRSLPWKDYEMDAIHSLQLILRSAFKDGESSDVNANIIHS
KLNDLKIDGMQELEAVTSEMVRLIETATVPILAVDSDGLVNGWNTKIAELTGLTVDEAIG
KDFLTLVEDSSVEIVQRMLENALEGTEEQNVQFEIKTHLSRTDAGPISLVVNACASKDLH
ENVVGVCFVAHDLTAQKTVMDKFTRIEGDYKAIIQNPNPLIPPIFGTDESGWCTEWNPAM
SKLTGLKREEVVEKMLLGEVFGTQKKSCCRLKNQEAFVNLGIVLNNAVTSEDAEKVPFGF
FTRGGKYVECLLCVSKKLDREGAVTGVFCFLQLASYELQQALHVQRLAERTALKRLKALA
YIKREIRNPLSGIMFTRKMMEGTEIGPEQRMILQTSGLCEKQLSKILDDSDLESIIEGCL
DLEMKEFTLNEVLTASTSQVMMKSNGKSVRVANETKEEVMSDTLYGDSIRLQQVLADIML
MSVNFTPSGGQLTVTASLRKDQLGRSVHLAYLEIRITHTGAGLPEFLLNQMFGSEEDVSE
EGLSLMVSRKLVKLMNGDVQYLREAGKSSFIITAELAAASK*
>BnaCRY2b
MATNRKTIVWFRRDLRIEDNPALAAAAREGSVFPVFIWCPEEEGQFHPGRASRWWMKQSL
AHLNQSLKSLGSHLTFIKTHSTVSAILDCVRATGATKVVFNHLYGNSSSVHLVSLSNMLS
FNEVMVSLVVDPVSLVRDHNVKEKLMERGISVQGYNGDLLYEPWEINSENGKPFTSFAPY
WKKCLDMSVESVMLPPPWRLMPLTAAAEGVWACSIEELGLEDEAEKPSNALLTRAWSPGW
SNADKTLTEFIEKQLIDYAKNSKKVVGNSTSMLSPYLHFGEISVRRVFQCVRMKKIIWAR
DKNTEGEESADLFLRGIGQREYSRYICFNFPFTHEQSLLSHLRFFPWDADVGKFKAWSQG
RTGYPLVDAGMRELWATGWMHNRIRVIVSSFAVKFLLLPWKWGMKYFWDTLLDADLECDI
IGWQYISGSLPDGHELDRLDNPAIQGAKYDPEGEYIRQWLPELARMPTEWIHHPWDAPST
VLKASGVELGANYAKPIVDIDTARELLTKAISRTREAQIMIGAAPDEIVADSYEALEGNH
TVKVPGLLCPSASSNDQRVPSAVRYNGLKRVKPAEEEEEEEEEEREMKRCREERDLFSTA
ESSSSDG*
>BnaPHOT2c
MERPRAPPSIFTELEPLSERKSLEVFNPSSGKEVNGSASASSSSSKPHDENGKGSSSKWM
EFQDTAKLAERTAEWGLSAVKPDSGEDGISFKVSSEVDRSKTSRRSSEESSSSESGAFPR
VSQELKTALSTLQQTFVVSDATQPHCPIVYASSGFFTMTGYSSKEIVGRNCRFLQGPDTD
QKEVAKIRDAVKNGKSYCGRLLNYKKDGTPFWNLLTITPIKDDQGNTIKFIGMQVEVSKY
TEGVNDKALRPNGLSKSLIRYDARQKEKALDSITEVVQTVRHRKSQVRDSVSNDVMVTPG
STTTTTPVRQAIQPDEASKSARTPGRVSTPAKSKSKSLDVPSVEPEELMLSTEVIEPRDS
WDRLERERDIRQGIDLATTLERIEKNFVISDPRLPDTPIIFASDSFLELTEYTREEILGR
NCRFLQGPETDQATVQKIRDAIREQREITVQLINYTKSGKKFWNLFHLQPMRDQKGELQY
FIGVQLDGSDHVEPLRNRLSERTEMQSSKLVKATATNVDEAVRELPDANMRPEDLWAAHS
KPVYPLPHKKESTSWKAIQKACIEPQYCFYFIQASGETVGLHHFKPIKPLGSGDTGSVHL
VELKGTGELYAMKAMEKTMMLNRNKVHRACIEREIISLLDHPFLPTLYASFQTSTHVCLI
TDFCPGGELFALLDRQPMKFLSEDSARFYAAEVVIGLEYLHCLGIVYRDLKPENILLMKD
GHIVLADFDLSFMTACTPQLIIPPAPSKRRRSKSQPLPTFVAEPNAQSNSFVGTEEYIAP
EIITGSGHTSAIDWWALGILLYEMLYGRTPFRGKNRQKTFANILHKDLTFPSSIPVSLVG
RQLINMLLNRDPSSRLGSKGGANEIKQHAFFRGINWPLIRGMSPPPLEAPLRIIEKDPKA
KDINWEDDGVLVNSIDIDLF*
>BnaPHYE_2
MGFESSSSAASNMKQPQKSNTAQQYSVDAGLLADFDHSVNSGKSFNYSKSMISPPNNVPD
ERITAYLSNIQRGGLVQPFGCLIAVQEPSFRILGVSDNCIDFLGLSLASTSQPNEFTVKG
LIGIDARSLFTPSSGASLAKAASFTEISLMNPVLVHSRTTTTAQKPFYAILHRIDAGIVI
DLEPAKSSDPALTLAGAVQSQKLAVRAISRLQSLPGGDIGALCDTVVEDVQRLTGYDRVM
VYQFHEDDHGEVVSEIRRSDLEPYLGLHYPATDIPQAARFLFKQNRVRMICDCNATPVKV
VQSDELKRSLCLVNSTLRAPHSCHTQYMANMGSIASLALAIVTKTKNSSKLWGLVVGHHC
SPRYVPFPLRYACEFLMQAFGLQLQMELQLASQLSEKKAMKTQTLLCDMLLRDTVSAIVT
QSPGIMDLVKCDGAALYYKGKCWLVGVTPSESQVKDLVDWLVENHGDESTGLTTDSLVDA
GYPGAVSLGDKVCGVAAAGISLKDYLIWFRSNTASAIKWGGAKHLPKDKDDAGRMHPRSS
FKAFLEVAKSRSLPWEASEIDAIHSLRVIMRESFTISTPVVLSSGNNNGVVGRDASELTS
FVCEMVRVIETATAPIFGVDSNGCVNGWNNKTAEMTGLGAGEAMGKSLADEIVQEESRGA
LESVLSKALRGEEKKNVMLKLRKFGNKDSSSSDVCVLVNSCTSRDYTEKIVGVCFVGQDM
TSEKAITDRFIRLQGDYKTIVQSLNPLIPPIFASDENARCSEWNAAMEKLTGWSKHEVIG
RMLPGEVFGDLCKVKCQDTLTKFLISLYQGIAGGGNVPESSLVGFFSKEGKYIEASLTAN
KSTNTEGKVIGCFFFLQIINKESSSSSPEVKESAQSFNELAYIRQEIKNPLNGIRFAHKL
LESSEISENQRQFLETSDACEKQIATIIEDTDLKSIEEGKLQMETEEFRLESVLDTIISQ
VMIMLRERKSQLRVEVSQEIKTLPLYGDRVKLQLILADLLRNIVNHAPFPDSWVGIKISP
GHKLARDNDRYIHLQFRMIHPGKGLPSEMLSDMFETREGWVTPDGLGLKLSRKLLEQMNG
RVSYVREDERCFFQVDLQVKTRLGVETIGTEAGSSI*
>BnaPHOT2d
MERPRASPSPLTDLEPLSERTSLEIFNPLNGSSSSSSSKPQDGNRKGSSSKWIEFHDSAK
IVERTAEWGLSAVKPDTGEDGISFKVSSEVDRSKMSRRSSEESSASESGAFPRVSQELKT
ALSTLQQTFVVSDATQPDCPIVYASSGFFTMTGYSSKEIVGRNCRFLQGPDTDKKEVVKI
RDCVKNGKSYCGRLLNYKKDGTPFWNLLTVTPIKDDQGNTIKFIGMQVEVSKYTEGVNDK
ELRPNGLSKSLIRYDARQKELALDSITEVVQTIKHRNSQVRNSVSNDILVKPTTPGGQAI
QSDEASKSARTPERVSTPARPKRKSLSWNKKHDDIPSVEPEELMLSTEVIEPRESWERLE
RERDIRQGIDLATTLERIEKNFVISDPRLPDNPIIFASDSFLELTEYTREEILGRNCRFL
QGPETDQATVQKIRDAIRDQREITVQLINYTKSGRKKFWNLFHLQPMRDQKGELQYFIGV
QLDGSDHVEPLRNRLSERTEMQSSKLVKATATNVDEAVRELPDANMRPEDLWAAYSKPVY
PLPHKKESTSWKAIQKACIKPHYFFYFIQASGETIGLHHFKPIKPLGSGDTGSVHLVELK
GTGELYAMKAMEKTMMLNRNKAHRACIEREIISLLDHPFLPTLYTSFQTSTHVCLITDFC
PGGELFALLDIQPMKFLSEESARFYAAEVVIGLEYLHCLGIVYRDLKPENILLKKDGHIV
LADFDLSFLTSCTPQLIVPPAPNKRRRSKSQQLPTLVAEPDTQSNSFVGTEEYIAPEIIT
GSGHASAIDWWALGILLYEMLYGRTPFRGKNRQKTFANILHKDLTFPSSIPVSLVCRQLI
NMLLNRDPSSRLGSKGGANEIKQHAFFRGINWPLIRGTEPPPLDAPLRITEKDPNAKDIK
WEDDGVLVNSMDIDIDLF*
>BnaUVR8d
MIGEEEDDEETILSLSLCLPGDVVCSWGRGEDGQLGHGDAEDRSSPTQLSALDEHQIVSV
TCGADHTVTYSQSRLEVYSWGWGDFGRLGHGNSSDLFTPLPIKALHGVRIKQIACGDNHC
LAVTMEGEVQSWGRNQNGQLGLGNTEDSLVPQKIQAFEGVRIKMVAAGAEHTAAVTEDGD
LYGWGWGRYGNFGLGDRNDRLVPERVTSASGEKMSMVACGWRHTISDHLVPHKLEALGNS
VISQISGGWRHTMALTSDGKLYGWGWNKFGQVGVGNNVDQCSPVQVRFPDDQALVQVSCG
WRHTLAVTERNNVFAWGRGTNGQLGIGESLDRNSPKIIEALSIDGASGQHIESSSFDPSS
GKSWVSPSERYAVVPGETGQTDSTSKGNGGDISVPQTDAKRVRL*
>BnaPHOT2e
MERPRAPPSSLTDLEPLSERRSLEVFNPSSGSSSSSKPHDGNGKGSKWMEFQDSAKITER
TAEWGLSAVKPESGENGITFKLSTEAERSKMSRRSSEESTSSDSGAFPRVSQELKTALST
LQQTFVVSDATQPHCPIVYASSGFFTMTGYTSKEIVGRNCRFLQGPDTDQKEVAKIRDCV
KNGKSYCGRLLNYKKDGTPFWNLLTITPIKDDQGNTIKFIGMQVEVSKYTEGVNDKELRP
NGLSKSLIRYDARQKEKALDSMTEVVQTIRHRKSQVRDSVSNDVLVKPDSATTTPGRQAI
QSDEASMSAKTPGRVSTPARSKSKSLSSNKKHEDVPSVEPEELMLSTEVIEPRDSWDRSE
REKDIRQGIDLATTLERIEKNFVISDPRLPDNPIIFASDSFLELTEYTREEILGRNCRFL
QGPETDQSTVQKIRDAIRDQREITVQLINYTKSGKKFWNLFHLQPMRDQKGELQYFIGVQ
LDGSDHVEPIRNRLSERTEMQSSKLVKATATNVDEAVRELPDANMTPEDLWAAHSKPVYP
LPHKKESASWKAIQKACIKNHITFDFIQAGGETVGLHHFKPVKPLGSGDTGSVHLVELKG
TGELYAMKAMEKTMMLNRNKAHRARIEREIISLLDHPFLPTLYASFQTSTHVCLITDFCP
GGELFALLDRQPMKFLSEDSARFYAAEVVIGLEYLHCLGIVYRDLKPENILLKKDGHIVL
ADFDLSFMTSCTPQLIVPPAPNKRRRSSSSKSRALPTFVAEPITKSNSFVGTEEYIAPEI
ITGAGHTSAIDWWALGILLYEMLYGRTPFRGKNRQKTFANILHKDLTFPSSIPVSLVGRQ
LINMLLNRDPRKRLGTKGGANEIKQHAFFRGINWPLIRDMVPPPLDAPLRIIEKDPKAKD
RKWEDDGVLVNSMDIDIDLF*
>BnaPHYB_2
MVSGVSGAGRGGGREAASSSHSPDHTLHTTHHRRDQAQSSGTKSLKPQSHTESMSKAIQQ
YTVDARLHAVFEQSGKSFDYSHSLKTTTYGSSVVPEQQITAYLSRIQRGGYIQPFGCMIA
VAESTFTIIAFSENAREMLGLTPQSVPSLERPEILAMGADLRSLFTASSSVILERAFVAR
EITLLNPVWIHSKNTGKPFYAILHRIDVGVVIDLEPARTEDPALSIAGAVQSQKLAVRAI
SQLQSLPGGDIKLLCDTVVENVRDLTGYDRVMVYKFHEDEHGEVVAESRREDLEPYIGLH
YPATDIPQASRFLFKQNRVRMIVDCHATPVLVVQDDRLTQSMCLVGSTLRAPHGCHSQYM
ANMGSIASLAMAVIINGNDEDGSGRSSMRLWGLVVCHHTSSRCIPFPLRYACEFLMQAFG
LQLNMELQLALQISEKRVLRTQTLLCDMLLRDSPAGIVTQSPSIMDLVKCDGAAFLYHGK
YYPLGVAPSEAQIKDVVEWLLASHAESTGLSTDSLGDAGYPGAAALGNAVCGMAVACITK
RDFLFWFRSHTAKEVKWGGAKHHPEDKDDGQRMHPRSSFIAFLEVVKSRSQPWETVEMDA
IHSLQLILRDSFKEAEAAMNSRGGDGAVQACGGEQGIDELGTVAREMVRLIETATVPIFA
VDSGGCVNGWNAKIAELTGLSVEEAMGKSLVSDLIYKENEETVDMLISRALRGDEDKNVE
VKLKTFSPELQGKAVFVVVNACSSKDYLNNIVGVCFVGQDVTGQKIVMDKFINIQGDYKA
IVHSPSPLIPPIFAADENTCCLEWNTAMEFLTGWPRGEVIGKTLVGEVFGSCCRLKGPDA
LTKFMIVLHNAIGGQETEKFPLPFFDRNGKFVQALLTANKRVSLEGKVIGAFCFLHIPSL
ELQQALAVQRRQDSETKSKELAYICQVIKSPLSGLRFTNSLLEGTELNENQKQFLETSVS
CEKQISRIVSDMDLEKLDDGTFELVREEFYLGSVINAVVSQAMFLLRERGLQLIRDIPEE
IKSIAVYGDQTRTQQLLAEFLLSIIRYAPSQEWVEIHLSQVSKPMAAGSSAIRTEFRMAC
PGEGLPPELVRDMFHGSRWTSPEGLGLSVCRKILKLMNGEVQYIRESERSYFLIILELPV
PPLSTAGGDMMLMMT*
>BnaUVR8e
MAEEEMVAGDVTGPPRKVLIISAGASHSVALLTGDIVCSWGRGEDGQLGHGDAEDRPSPT
QLSALDDHQIVSVTCGADHTVAYSESRKEVYSWGWGDFGRLGHGNSSDLFTPLPIKALHG
IRIKQIACGDSHCLAVTMDGEVQSWGRNQNGQLGLGDTEDSLVPQKIRVFEGLRIKMVAA
GAEHTAAVTEDGDLYGWGWGRYGNLGLGDRNDRLVPERVTSASGEKMSMVACGWRHTIAV
SYSGALYTYGWSKYGQLGHGDLEDHLVPHKLEALSNSVISQISGGWRHTMALTSDGKLYG
WGWNKFGQVGVGDNLDQCSPLQVWFPDDQACFLSYNDPLQDFNQTALVQVSCGWRHTLAV
TEKNNVFAWGRGTNGQLGIGESIDRNYPQIIEALSVDGESGQHIESSNFDPSSGKSWVSP
AERYAVVPDEKTGQTDGSSKGNGSDMSVPTN*
>BnaPHOT1b
MEPAEKPSIKPSSRTLPRDTRGSLEVFNPSTFPTRPDNPVFRPEPPTWQNWSDPRDSPQP
QIQPLSEPAPSIPVRSEEIAVTTSWMALKDPSPEKISKKTITTEKPQVAAVAAEQRAAEW
GLVLKTDTKTGKPQGVSVRNSGGAENDPNGKKTSQRNSSNSCRSSGEMSDGDVAGGRGGI
PRVSEDLKDALSTFQQTFVVSDATKPDYPIMYASAGFFNMTGYTSKEVVGRNCRFLQGSG
TDADELAKIRESLAAGNNYCGRLLNYKKDGTSFWNLLTIAPIKDESGKVLKFIGMQVEVS
KHTEGAKEKTLRPNGLPESLIRYDARQKDMATNSVTELVEAVKRPRALSESTHSHPFKRK
SESDELPAKPGRRMSENVVPSGRRNSGGGRRNSMQRISENPEKKPAKTSRLSFMGMKKKG
QSQDESLEDGFIEYGEEDDEISDRDERPESVDDKVRQKEMRKGMDLATTLERIEKNFVIT
DPRLPDNPIIFASDSFLELTEYSREEILGRNCRFLQGPETDPTTVKKIRAAIDNQTEVTV
QLINYTKSGKKFWNIFHLQPMRDQKGEVQYFIGVQLDGSKHVEPVRNVIEEAAVKEGEEL
VKKTAVNIDEAVRELPDANMTPEDLWANHSKIVHSKPHRKDSPSWKAIQKVLESGEQIGL
NHFRPVKPLGSGDTGSVHLVELNGTDQLFAMKAMDKTVMLNRNKVHRARAEREILDLLDH
PFLPALYASFQTKTHICLITDYYPGGELFMLLDRQPRKVLKEDAVRFYAAQVVVALEYLH
CQGIIYRDLKPENVLIHGNGDISLTDFDLSCLTSCRPQLLIPSIDEKKKKKQQKSQQSPV
FMAEPMRASNSFVGTEEYIAPEIITGAGHTSAVDWWALGILMYEMLYGYTPFRGKTRQKT
FANVLQKDLKFPASIPASLQVKQLIFRLLQRDPKKRLGCLEGANEVKNHSFFKGINWALI
RCTTPPELETPIFPGEAENGENVVDPELEDLQTNVF*
>BnaCRY2c
MATNRKTIVWFRRDLRIEDNPALAAAAREGSVFPVFIWCPEEEGQFHPGRASRWWMKMSL
AHLNQSLKSLGSHLTFIKTHSTVSAILDCVRSTGATKVVFNHLYDPVSLVRDHNVKEKLV
ERGISVQGYNGDLLYEPWEINSENGKPFTSFAPYWKKCLDMSVESVMLPPPWRLMPLTAA
AEGVWACSVEELGLENEAEKPSNALLTRAWSPGWSNADKILTEFIERQLIDYAKNSKKVV
GNSTSMLSPYLHFGEISVRRVFQCVRMKKIIWARDKNSEGEESADLFLRGIGQREYSRYI
CFNFPFTHEQSLLSHLRFFPWDADVGKFKAWSQGRTGYPLVDAGMRELWATGWMHNRIRV
IVSSFAVKFLLLPWKWGMKYFWDTLLDADLECDIIGWQYISGSLPDGHELDRLDNPAIQG
AKYDPEGEYIRQWLPELARMPTEWIHHPWDAPSTVLKASGVELGANYAKPIVDIDTAREL
LTKAISRTREAQIMIGAAPDEIVADSYEALEGNHTVKVPGLLCPSASSNDQRVPSAVRYN
GLKRVKPVEEEEEREMKRCREERDLFSTAESSSSDG*
>BnaPHYA_3
MVINFVGLVLLAVTVYKKKHHLINRFLLEHSFPKGENMSGSRPSHSSEGSRRSRHSARIV
AQTTVDAKLHADFEESGSSFDYSTSVRVTGPVVENQPPRSDKVTTTYLHHIQKGKLIQPF
GCLLALDEKTFKVIAYSENAAELLTMASHAVPSVGEQGALGIGTDIRSLFTAPSASALQK
ALGFGDVSLLNPILVHCKTSAKPFYAIVHRVTGSIIVDFEPVKPYEVPMTAAGALQSYKL
AAKAITRLQSLPSGSMERLCDTVVQEVFELTGYDRVMAYKFHDDDHGEVVSEVTKPGLEP
YLGLHYPATDIPQAARFLFMKNKVRMIVDCNAKHVRVLQDEKLSSDLTLCGSTLRAPHSC
HLQYMANMDSIASLVMAVVVNEEDGGEGDATAPDSTPPQKRKRLWGLVVCHNTTPRFVPF
PLRYACEFLAQVFAIHVNKEVELENQIVEKNILRTQTLLCDMLMRDAPLGIVSQSPNIMD
LVKCDGAALLYKDKVWKLGITPSEFHLQEIASWLCEYHTDSTGLSTDSLHDAGFPRALAL
GDSVCGMAAVRISSKDMIFWFRSHTAGEVRWGGAKHDPDDRDDARRMHPRSSFKAFLEVV
KTRSLPWKDYEMDAIHSLQLILRNAFKDGETTDVNTKIIHSKLNDLKIDGIQELEAVTSE
MVRLIETATVPILAVDSDGLVNGWNTKITELTGLPVDEAIGKHLLTHVEDSSVEIVKRML
ENALEGTEEQNVQFEIKTHLSRADAGPISLVVNACASRDLHENVVGVCFVAHDLTGQKTV
MDKFTRIEGDYKAIIQNPNPLIPPIFGTDEFGWCTEWNPAMSKLTGLKREEVMDKMLLGE
VFGTQKSCCRLKNQEAFVNLGIVLNNAVTSQEAEKVPFAFFTRGGKYVECLLCVSKKLDR
EGVVTGVFCFLQLASHELQQALHVQRLAERTALKRLKALAYIKRQIRNPLSGIMFTRKMM
EGSELGPEQRRILQTSALCQKQLSKILDDSDLESIIEGCLDLEMKEFSLNEVLTASTSQV
MMKSNGKSVRITNDTGEEVMSDTLYGDSIRLQQVLADFILMSVNFTPSGGELTVTASLRK
DQLGRSVHLAYLEIRITHTGAGLPEFLLNQMFGTEEDTSEEGLSLMVSRKLVKLMNGDVQ
YLRQAGKSSFIITAELAAANK*
>BnaPHYB_3
MVSGVGGGGGSGGSGRGGGGEESSSTHRREQAQSSGTKSLRPQNQPPQTESMSKAIQQYT
VDARLHAVFEQSGESGRSFDYSQSLKTTTYGSSVPEQQITAYLSRIQRGGYIQPFGCMIA
VDESTFTIIGFSENAREMLGLTPQSVPSLERPEILAMGTDVRSLFTSSSSILLERAFAAR
EITLLNPVWIHSKYTGKPFYAILHRIDVGVVIDLEPARSEDPALSIAGAVQSQKLAVRAI
SQLQSLPGGDIKLLCDTVVESVRDLTGYDRVMVYKFHEDEHGEVVAESRREDLEPYIGLH
YPATDIPQASRFLFKQNRVRMIVDCHATPVLVVQDDRLTQSMCLVGSTLRAPHGCHSQYM
ANMGSIASLAMAVIINGSEEDGSSVAGGRSSMRLWGLVVCHHTSSRCIPFPLRYACEFLM
QAFGLQLNMELQLALQMSEKRVLRTQTLLCDMLLRDSPAGIVTQSPSIMDLVKCDGAAFL
YHGNYYPLGVAPTEAQIKDVVEWLLANHADSTGLSTDSLGDAGYPGAAALGDAVCGMAVA
YITKRDFLFWFRSHTAKEIKWGGAKHHPEDKDDGQRMHPRSSFKAFLEVVKSRSQPWETA
EMDAIHSLQLILRDSFKESEAAMNSKTADGAVQPYSMAGEQGIDELGAVAREMVRLIETA
TVPIFAVDAGGCINGWNAKIAELSGLSVEEAMGKSLVSDLIYKENEETVDKLISRALRGT
FSSPTMLYLQYGYLIVLMHFSGDEDRNVEIKLKTFSPELQGKAVFVVVNACSSKDYSNNI
VGVCFVGQDVTGQKIVMDKFINIQGDYKAIVHSPNPLIPPIFAADENTCCLEWNTALEKL
TGWSRSEVIGKMLVGEVFGSYCRLKGPDALTKFMIVLHNAIGGQETDKFPFPFFDRNGKF
VQALLTANKRVSFDGKVIGAFCFLQIPSPELQQALTVQRRQDTECFTKAKELAYICQVVK
NPLSGLRFTNSLLEATDLNENQKQLLETSVSCEKQISRIVSDMDLERIEDGSFELVRTEF
LLGSVINAIVSQAMFLLKERGVQLIRDIPEEIKSIQVYGDQTRIQQLLAEFLLSIIRYAP
SHEWVEIHISHVPKQMADGFYAIRTEFRMVCPGEGLPPELVRDMFHSSRWTIPEGLGLSV
CRRILKLMNGEVQYIRESERSYFLIILGLPVPMKRPLSTASGSGDMMLMMP*
>BnaPHYC_2
MSSGSNSGSCSTRSRNNSRVTSQVLADAKLHGSFEESERLFDYSASINVNMPTSSSYDIP
SSSDVSSYLQKIQRGMLIQPFGCLIVVDDKTLKVIAFSENTQEMLGLTPHTVPSITEQRE
ALSIGTDVQSLFQSQGSSALQKAADFGEISILNPITLHCRTSGKPFYAILHRIEQGLVID
LEPVSPDEVPVTAAGALKSYKLAAKSISRLQALPSGNMSLLCDALVKEVSELTGYDRVMV
YKFHEDGHGEVIAECCKADLEPYLGLHYSATDIPQASRFLFMRNKVRMICDCSAAPVKVV
QDKSLSQPVTLSGSTLRAPHGCHAQYMSNMGSVASLVMSVTINGSDSDEMNRDLQTGRTL
WGLVVCHHASPRVVPFPLRYACEFLTQVFGVQINKEAESALLLKEKRILQTQSVLCDMLF
RNAPIGIVTQSPNIMDLVKCDGAALYYRDKLWALGVTPTETQIRDIIDWVLKSQGGGNSG
FTTESLMESGYPDASVLGESICGMAAVHITQKVFLFWFRSGTAKQIKWGGARHDPDDRDG
KRMQHPRSSFKAFMEIVRWKSMPWDDMEMDAINSLQLIIKGSLQEEHPETVVDVPPFVDN
RVQKVDEMCVIVNEMVRLIDTAVVPIFAADASGVINGWNSKAAEVTGLAVEQAIGKPVSD
IVEDDSAITVKNMLALALQGHEERGAEIRIRAFGPKRKSSPIELVVNTCCSRDTTNNVHG
VCFIGQDVTGQKTLIEKYSRVQGDYARIMWSPSTLIPPIFMTTENGLCSEWNDAMQKLSG
IRREEAVNKMLLGEVFTSNDSCCRLQDHDTLTKLRIALNAVSSGQDNMEKLLFGFYHRDG
RFIEALLSANKRTDMEGKVTGVLCFVQVPSPELQYVLQVQRISEQAMACAVNKMAYLRQQ
VENPEKAISFLQDFLHSSGLNEEQKQLLSTSVSCREQLAKVISDSDIEGIEDGYVQLGCS
EFSLEESLEAVVKQVMELSIERKVQIICDYPQEVSLMRLYGDSLRLQQILSETLSSCIRF
TPALKGLCVSFKVMSRIEAIGKRMKRVELEFRIIHPAPGLPDDLVREMFQPLRKDTSREG
LGLHITQKMVKLMEGGTLRYLRESEMSAFVILAEFPLI*
>BnaFKF1/ZTL/LKP2-like_2
MSCMKNQMEWDSDFDLSGGDNGPIPFPLSSQPKTATFGFVVSDALDPNHPIIYVNTVFEI
ITGYRADEVIGKNCRFLQCRGPYAKRRHPSVDSTVVSKMRRCLEKGIEFQGELLNFRKDG
SPLMNKLRLVPIREDDEITHIIGVLFFTDAKLAPSPAKEITRKRDPSFTSASPVGERNVS
RGLCGIFELSDEVMAYRILSRLTPRDIASVGCVCRRFNELTKNDDVWRMVCQNTWGSEAT
RVLETAPGAKRIGWVRLAREFTTHEATAWRKFSVGGIVQPSRCNFSTCAVGNKIVIFGGE
GVNMQPMNDTFVLDLGSTSPEWKSVLVSSPPPGRWGHTLSCVNGSRLVVFGGYGSHGLLN
DVFLLDLDADPPTWREVSGLAPPIPRSWHSSCTLDGTKLIVSGGCADSGALLNDTFLLDL
SMDIPTWREIRVPWSPPSRLGHTLTVYGDRKILMFGGLAEYGSRRFRSNDAYTMNLSENE
PCWRPLVGYGTSLPGGVAAPRLDHVAISLPGGQILIFGGSVAGLDSASQLYLLDPTEEKP
AWRVLNVKGSSPQFAWGHTTCVVGGTRLVVFGGQTGEEWMLNEAHELLLANSSTKITSSR
HGEKRLF*
>BnaLKP2a_3
MEWDSDSDLSGGDEVADDGWFGGDSGPVPFPEISLPGTTPCGFVVSDALEPDQPIIYVNT
VFEIVTGYRAEEVIGRNCRFLQCRGPYAKRRHPSVDSTVVSKMRQCLEKGIEFQGELLNF
RKNGSPLMNKLRLVPIREEDEITHFIGVLSFTDAEIDLGPFPDLSTKPIPRRSRSFASAS
PIGDRNVSRGLGGIFDLSDEVIALKILSKLTPPDIASVGCVCRRLNELTKNDDVWRMVCQ
NTWGTEATRVLESVPGAKRIGWGRLAREFTTHEVTAWRKFSFGGTVEPSRCNFSACAVGN
RIVIFGGEGVNMQPMNDTFVLDLGSTTPEWKSVLVSSPPPGRWGHTLSCVNGSRLVVFGG
YGSHGLLNDVFMLDLDADPPTWREVSGLAPPIPRSWHSSCTLDGTKLIVSGGCADSGALL
NDTFLLDLSMDTPTWREIPVPWSPPSRLGHTLTVYGDRKILMFGGLAKSGTLRFRSNDVY
TMDLSEDEPCWRPVIGYGSSLPGGMAAPPPRLDHVAVSLPGGRVLIFGGSVAGLDSASQL
YILDPTEETPAWRILSVKGCPPQIAWGHTTCVVGGTRLVILGGQTGEEWMLNEAHELLLA
TSSTTSSRHEEKRVF*
>BnaLKP2a_4
MEWDSDSDLSDGDEVGEDGWFGGDNGPIPFPEISLPGTTPCGFVVSDALEPDQPIIYVNT
VFEIVTGYRAEEVIGRNCRFLQCRGPYAKRRHPSVDSTVVSKMRQCLEKGIEFQGELLNF
RKDGSPLMNKLRLVPIREDDEITHFIGVLSFTDADIDLTPFPDLSAKEIPRRSRSFSSAL
PTGERNVSRGLCGIFELSDEVIALKILSQLAPSDIASVGCVCRRLSEVTKNDDVWRMVCQ
NTWGTEATRVLESIPGEKRIGWVRLAREFTTHEANAWRKFTFGGTVEPSRCNFSACAVGN
KIVIFGGEGVNMQPMNDTFVLDLGSSSPQWKSVLVNSPPPGRWGHTLSCVDGSHLVVFGG
YGSHGLLNDVFLLDLDANPPTWREVSGLAPPIPRSWHSSCTLDGTKLIVSGGCADSGALL
NDTFLLDLSMDTPTWREIPVPWSPPSRLGHTLTVYGDRKILMFGGLAKLGTLRFRSNDVF
TMDLSNDEPCWRPVIGYGSSLPGGMAAPPPRLDHVAVSLPGGRVLIFGGSVAGLASASQL
YLLDPAEDNPAWRILSVKGSPPRFAWGHTTCVIGGTRLVILGGQTGEEWMLNEAHELLLA
TSATTTSSRHEEKRVF*
>BnaCRY3c
MAASSLSSPLSHPLRRFSLHLSHLSKKKPVSSLFLCSAAKMNGHIYRVPALDEEEMNSVA
GKTFERYALPSSSSAAKRNGKGVAILWFRNDLRVLDNDALYRAWSSSDTLLPVYCLDPRL
FHTTHYFAFPKTGGYDRFCLICSFYIFLVLHFVVLVMCLALRGAFLMECLADLRNNLIKR
GLNLLIRSGKPEDILPSLAKDFGAHTVLAHKETCSEELHVERLVRQALKGVGNGTKLELI
WGSTMYHKDDLPFDVLDLPDMYTQFRKSVEAKCMIRSSTRVPISLGPTPSVDNWGDVPTL
GQLGIEPQEVTRGMRFVGGESAGDLLKVYKETRNGMLGPDYSTKFSPWLAFGCISPRFIY
EEVQRYERERVANNSTYWVLFELIWRDYFRFLSIKCGNSLFHLGGPRNVQGEWSQDKKLF
ESWRDGKTGYPIIDANMKELSTTGFMSNRGRQIVCSFLVRDMGLDWRMGAEWFETCLLDY
DPCSNYGNWTYGAGVGNDPREDRYFSIPKQAQNYDPEGEYVAFWVQQLRRLPKEKRHWPG
RLMYMDTVVPLKHGHGGGSAQTSRGSKSSGGGGFRGNHSGRRSRHNVIMESETKPTFSKS
TGLPRKRFYRARAHSNPLSDSHFPIPISPSHVDFSLHFPKFVGTNNEEVSKKVEFADIGC
GFGGLLISLATLFPDTLMIGMELRDKVTEYVKERILALRKTSSGGQYENVSVVRTNSMKY
IPNYFEKGQLSKMFFLFPDPHFKEKNHRRRVISVDLLDEYAYVLRAGGVIYTITDVEELG
EWMRSCLEKHPMFESLTHEELDSDPVVELLCSATEEGQKVARNGGQTFRAVFRRIAYVS*
>BnaCRY2d
MSTNKKTIVWFRRDLRIEDNPALAAAAHEGSVFPVFIWCPEEEGQFYPGRASRWWMKQSL
AHLTQSLKALGSELTLIKTHNTVSAILDCVRATGATKVVFNHLYDPVSLVRDHTVKEKLV
ERGISVQSYNGDLLYEPWEIYCEKGKPFTNFNSYWKKCLDMPVESVVIPPPWRLIPLTAA
GTVWACSIEELGLENEAEKPSNALLTRAWSPGWSNADKILTEFIEKQLIDYAKNSKKVVG
NSTSLLSPYLHFGEISVRRVFQCARMKQIIWARDKNGQGVESAVLFLRGIGLRDYSRYIC
FNFPFTHEQSLLSHLRFFPWDADVEKFKAWRQGRTGYPLVDAGMRELWATGWMHNRIRVI
VSSFAVKFLLLPWKWGMKYFWDTLLDADLECDIIGWQYISGSLPDGHELDRLDNPAIQGA
KYDPEGEYIRQWLPELARLPTEWIHHPWDAPLTVLKASGVELGTNYAKPIVDIDTARELL
TKAISRTREAQIMIGAAPDEIVADSFEALEAANTVKEHGYCPSSNDQQVPSDVRYSGSKR
VKPAEEEEEREMKKLRGFNEVIREEEERGLFSTAESSSSSSVRSVFMVSHSCSLVSEGKN
LEGIQDSSDQIATSLGKNG*
>BnaPHYA_4
MSGSRPTQSSEGSSRRSRHSARIIAQTTVDAKLHADFEESGGSSFDYSTSVRVTTPAVEN
NQPPRSDKVTTTYLHHIQKGKLIQPFGCLLALDDKTFKVIAYSENAPELLTMASHAVPSV
GENSVLGVGTDIRSLFTAPSASALQKALGFGDVSLLNPILVHCRTSAKPFYAIVHRVTGS
IIVDFEPVKPYEVPMTAAGALQSYKLAAKAITRLQSLPSGSMERLCDTMVQEVFELTGYD
RVMAYKFHEDDHGEVVSEVTKPGLEPYLGLHYPATDIPQAARFLFMKNKVRMIVDCNAKH
VKVLQDEKLSFDLTLCGSTLRAPHTCHLQYMANMDSIASLVMAVVVNEEEDGEATTTPQK
RKRLWGLVVCHNTTPRFVPFPLRYACEFLAQVFAIHVNKEVELENQIVEKNILRTQTLLC
DMLMRDAPLGIVSQSPNIMDLVKCDGAALLYKEKVWKLGKTPSEFHLQEIAFWLCEHHAD
STGLSTDSLHDAGFPGALALGDSVCGMAAVRISSKDMIFWFRSHTAGEVRWGGAKHDPDD
RDDARRMHPRSSFKAFLEVVKTRSLPWKDYEMDAIHSLQLILRNAFKDGEATDVNTNIIH
SKLNDLKIDGIQELEAVTSEMVRLIETATVPILAVDSDGLVNGWNTKIAELTGLPVDEAI
GKHLLTLVEDSSVDIVQRMLENALEGTEEQNVQFEIKTHLSRTDAGPISLVVNACASKDL
HENVVGVCFVAHDLTAQKTVMDKFTRIEGDYKAIIQNPNPLIPPIFGTDESGWCTEWNPA
MSKLTGLKREEVVEKMLLGEVFGTQKKSCCRLKNQEAFVNLGIVLNNAVVTSQEAEKVPF
GFFTSGGKYVECLLCVSKKLDREGPVTGVFCFLQLASYELQQALHVQRLAERTALKRLKA
LAYIKREIRNPLSGIMFARKMMEGTELGPEQRRILQTSGLCEKQLSKILNDSDLESIIEG
CLDLEMKEFTLNEVLTASTSQVMMNSNGKNVCVTNETKEEVMSETLYGDSIRLQQVLADI
MLMAVNFTPSGRQLTVTASLRKDQLGRSVHLAYLEIRITHTGAGLPEFLLHQMFGSEEDV
SEEGLSLMVSRKLVKLMNGDVQYLREAGKSSFIITAELAAASK*
>BnaCRY3d
IQPSPSLKQTLSSLFFSPAAKMNGNIHRVPGLGEEEMDFVTGKTFERYALPSSSSLSKRS
GKGTTILWFRNDLRVLDNDALYKAWSSSDTLLPVYCLDPRLFHTTHFFSFPKTGALRGAF
LMECLADLRKNLMRRGLNLLIRSGKPEDILPSLAKDFGAHTVFAHKETCSEELYVERLVD
KALKRVGNGTKLELIWGSTMYHKDDLPFDVLDLPDIYTQFRKSVEANCRIRSSTRIPVSI
GPTPCVDNWGDVPTLGQLGLEPQEVTRGMRFVGGESAGLGRVFDLYINVVCLFFYLQDLL
KVYKETRNGMLGPDYSTKFSPWLAFGCISPRFIYEEVQRYERERIANNSTYWVLFELLWM
DYFRFLSIKCGNSLFHLGGPRDVQGEWSQDKRLFESWRDGKTGYPLIDANMKELSTTGFM
SNRGRQIVCSFLVRDMGLDWRMGAEWFETCLLDYDPCSNYGNWTYGAGVGNDPREDRYFS
IPKQAQNYDPEGEYVAFWVQQLRRLPKEKRHWPGRLMYMDTVVPLKHGHGGGNAQASRVP
KSRGGFRDNHSGRPSSKKTEFADIGCGFGGLLISLATLFPETLMIGMELRDKVTEYVKER
ILALRKTSSGGGEYENISVVRTNSMKYVPNYFEKGQLSKTTQYV*
>BnaCRY3e
MECLADLRKNLMRRGLNLLIRSGKPEDILPSLAKDFGAHTVFAHKETCSEELHVERLVDK
ALKRVGNGTKLELIWGSTMYHKDDLPFDVLELPDIYTQFRKSVEANCRIRSSTRIPVSIG
PTPCVDNWGDVPTLGQLGLEPQEVTRGMRFVGGESAGLGRSVHKGCMSVFYLQDLLKVYK
ETRNGMLGPDYSTKFSPWLAFGCISPRFIYEEVQRYERERVANNSTYWVLFELLWRDYFR
FLSIKCGNSLFHLGGPRNVQGEWSQDKRLFESWRDGKTGYPLIDANMKELSTTGFMSNRG
RQIVCSFLVRDMGLDWRMGAEWFETCLLDYDPCSNYGNWTYGAGVGNDPREDRYFSIPKQ
AQNYDPEGEYVAFWVQQLRRLPKEKRHWPGRLMYMDTVVPLKHGHGGGNAQTSRGSKSRG
GFRDNHSGRQPLLVTFSKSTGLPRKNSTEQELIATHSATHTSPYPHLSLSRRPFTPLPQS
LLQEDRVCRHRMRLRRPSHLPRNSLPRDPDDWYGAER*
>BnaUVR8f
MAEEEMVADEAVTAPPRKVLLISAGASHSVAILTGDVVCSWGRGEDGQLGHGDAEDRPSP
TQLSALDDHQIVSVTCGADHTVAYSQSRMEVYSWGWGDFGRLGHGNSSDLFTPLPIKALH
GVRIKQIACGDSHCLAVTMEGEVQSWGRNQNGQLGLGDTEDSLVPRKIQAFEGIRIKMVA
AGAEHTAAVTEDGDLYGWGWGRYGNLGLGDRNDRLVPERVTSAGAEKMSMVACGWRHTIS
VSYSGALYTYGWSKYGQLGHGDLEDHLIPHKLEALGSSVISQISGGWRHTMALTSDGKLY
GWGWNKFGQVGVGDNIDQCSPVQVRFPDGQALVQVSCGWRHTLAGTERNNVFAWGRGTNG
QLGIGESIDRNSPKIIEALSVDGASGQQIESSNFDPSSGKSWVSPSERYAVVPDETVNGS
KEGNGGDISVPQTDAKRVRI*
>BnaCRY1b
MSNSCSGGGGCSIVWFRRDLRVEDNPALAAAVRAGPVIAVFVWAPEEEGHYQPGRVSRWW
LKNSLAQLDSSLRSLGTCLITKRSTDSVASLLEVVKSTGASQIFFNHLYDPLSLVRDHRA
KDALTAEGIAVKSFNADLLYEPWEVTDELGRPFSMFAAFWERCLSMPYDPESPLLPPKKI
ISAGDVSKCVADTLIFEDESEKGSNALLARAWSPGWSNADKALTTFINGPLIEYSKNRRK
ADSATTSFLSPHLHFGEVSVRKVFHLLRIKQVAWANEGNQAGEESVNLFLKSIGLREYSR
YISFNHPYSHERPLLGHLKFFPWAVDENYFKAWRQGRTGYPLVDAGMRELWATGWLHDRI
RVVVSSFFVKVLQLPWRWGMKYFWDTLLDADLESDALGWQYITGTLPDSREFDRIDNPQF
EGYKFDPNGEYVRRWLPELSRLPTEWIHHPWNAPESVLQAAGIELGSNYPRPIVGLDEAK
ARLHEALSQMWQLEAASRAAIENGTEEGLGDSTEFVEAPIEFPRDITMEETEPTRLNPVR
RYEDQMVPSITTSLIRPEEDEESSLNLRNSVGDSRAEVPRNMVNTNQAQQQEARAEQVSN
QVTAMIPEFNIRIVAENTEESTAESSSSGRRERDGGIVPEWSGYSEQFASEENGIGGGST
TSSYLQNHHEIVNWRRLSQTGVDFNLQKTFCGPSDFTGNEAQGEELHKDCNSG*
>BnaPHOT2f
MEMPRAPPSIFTDLEPLSERKSLEVFNPSSGKEVNGSASASSSSKPHDENGKGSSSKWME
FQDTAKLAERTAEWGLSAVKPDSGEDGISFKVSSEVDRSKTSRRSSEESSSSESGAFPRV
SQELKTALSTLQQTFVVSDATQPHCPIVYASSGFFTMTGYSSKEIVGRNCRFLQGPDTDQ
KEVAKIRDAVKNGKSYCGRLLNYKKDGTPFWNLLTITPIKDDQGNTIKFIGMQVEVSKYT
EGVNDKALRPNGLSKSLIRYDARQKEKALDSITEVVQTVRHRKSQVRDSVSNDVMVTPGS
TTTTTPVRQAIQPDEASKSARTPGRVSTPAKSKSKSLDAPSVEPEELMLSTEVIEPRDSW
DRLERERDIRQGIDLATTLERIEKNFVISDPRLPDTPIIFASDSFLELTEYTREEILGRN
CRFLQGPETDQATVQKIRDAIREQREITVQLINYTKSGKKFWNLFHLQPMRDQKGELQYF
IGVQLDGSDHVEPLRNRLSERTEMQSSKLVKATATNVDEAVRELPDANMRPEDLWAAHSK
PVYPLPHKKESTSWKAIQKACIKLHYSSGETVGLHHFKPIKPLGSGDTGSVHLVELKGTG
ELYAMKAMEKTMMLNRNKVHRACIEREIISLLDHPFLPTLYASFQTSTHVCLITDFCPGG
ELFALLDRQPMKFLSEDSARFYAAEVVIGLEYLHCLGIVYRDLKPENILLMKDGHIVLAD
FDLSFMTACTPQLIIPPAPSKRRRSKSQPLPTFVAEPNAQSNSFVGTEEYIAPEIITGSG
HTSAIDWWALGILLYEMLYGRTPFRGKNRQKTFANILHKDLTFPSSIPVSLVGRQLINML
LNRDPSSRLGSKGGTNEIKQHAFFRGINWPLIRGMSPPPLEAPLRIIEKDPKAKDINWED
DGVLVNSIDIDLF*
>BniPHYB
MVSGVGGGGGGGGSGGSGRGRGGEASSSSHRREQAQSSGTKSLRPQQSQQQPQTESMSKA
IQQYTVDARLHAVFEQSGESGKSFDYSQSLKTTTYGSSVPEQQITAYLSRIQRGGYIQPF
GCMIAVDESTFTIIGYSENAREMLGLTPQSVPSLERPEILAMGTDVRSLFTSSSSILLER
AFVAREITLLNPVWIHSKYTGKPFYAILHRIDVGVVIDLEPARTEDPALSIAGAVQSQKL
AVRAISQLQSLPGGDIKLLCDTVVESVRDLTGYDRVMVYKFHEDEHGEVVAESRREDLEP
YIGLHYPATDIPQASRFLFKQNRVRMIVDCHATPVLVVQDDRLTQSMCLVGSTLRAPHGC
HSQYMANMGSIASLAMAVIINGNEDDGSNVAGGRSSMRLWGLVVCHHTSSRCIPFPLRYA
CEFLMQAFGLQLNMELQLALQMSEKRVLRTQTLLCDMLLRDSPAGIVTQSPSIMDLVKCD
GAAFLYHGNYYPLGVAPTEAQIKDVVEWLLANHADSTGLSTDSLGDAGYPGAAALGDAVC
GMAVAYITKRDFLFWFRSHTAKEIKWGGAKHHPEDKDDGQRMHPRSSFKAFLEVVKSRSQ
PWETAEMDAIHSLQLILRDSFKESEAAMNSKTADGAVQPYSMAGEQGIDELGAVAREMVR
LIETATVPIFAVDVGGCINGWNAKIAELTGLSVEEAMGKSLVSDLIYKENEETVDKLISR
ALRGDEDKNVEIKLKTFSPELQGKAVFVVVNACSSKDYSNNIVGVCFVGQDVTSQKIVMD
KFINIQGDYKAIVHSPNPLIPPIFAADENTCCLEWNTALEKLTGWSRSEVIGKMLVGEVF
GSYCRLKGPDALTKFMIVLHNAIGGQETDKFPFPFFDRNGKFVQALLTANKRVNLDGKVI
GAFCFLQIPSPELQQALAVQRRQDTECFTKAKELAYICQVIKNPLSGLRFTNSLLEATDL
NEDQKQFLETSVSCEKQISRIVSDMDLERIEDGSFELVRTEFLLGSVINAIVSQAMFLLK
ERGVQLIRDIPEEVKSIEVYGDQTRIQQLLAEFLLSIIRYAPSHEWVEIHLSQVPKQMAD
GFYATRTEFRYIHSLFPLFCLSCI*
>BniPHYA_1
MSGSRPSQSSESSRRSRHSARIIAQTTVDAKLHADFEESGSSFDYSTSVRVTGPVAENNQ
PPRSDKVTTTYLHHIQKGKVIQPFGCLLALDEKTFKVIAYSENAPELLTMASHAVPSVGE
HPVLGFGTDIRSLFTAPSSSALQKALGFGDVSLLNPILVHCRTSAKPFYAIVHKVTGSIV
VDFEPVKPYEVPMTAAGALQSYKLAAKAITRLQSLPSGSMERLCDTMVQEVFELTGYDRV
MAYKFHDDDHGEVISEVTKPGLEPYLGLHYPATDIPQAARFLFMKNKVRMIVDCNAKHVK
VLQDDKLSFDLTLCGSTLRAPHSCHLQYMANMDSIASLVMAVVVNEEDGERDDAQDSTTQ
KRKRLWGLVVCHNTTPRFVPFPLRYACEFLAQVFAIHVNKEVELENQIVEKNILRTQTLL
CDMLMRDAPLGIVSQSPNIMDLVKCDGAALLYKDKVWKLGTTPSEFHLQEIASWLCEHHR
DSTGLSTDSLHDAGFPRALALGDSVCGMAAVRISSKDIIFWFRSHTAGEVRWGGAKHDPD
DRDDARRMHPRSSFKAFLEVVKTRSSPWKDYEMDAIHSLQLILRNAFKDGGEATDVNTNV
IHSKLNDLKIDGMQELEAVTSEMVRLIETATVPILAVDSDGLVNGWNMKIAELTSLPIDE
AIGKHLLTLVEDSSVEIVKRMLENALEGNEEQNVQFEIKTHLPRADAGPISLVVNACASK
DLHENVVGVCFVAHDLTGQKTVMDKFTRIEGDYKAIIQNPNPLIPPIFGTDESGWCTEWN
PAMSKLTGLKRKEVMDKMLLGEVFGTQKKSCCRLKNQEAFVNLGIVLNNAVTSQDAEKVP
FGFFTRGGKYVECLLCLSKKLDREGVVTGVFCFLQLASHELQQALHVQRLAERTALKRLK
SLAYIKREIRNPLSGIMFTRKMMEETELGPEQRRILQTSALCQKQLSKILDDSDLESIIE
GCLDLEMKEFSLNEVLTASTSQVMMKSNGKSVRVRNETKEEVMSETLYGDSIRLQQVLAD
IMLMSVNFTPSGGELTVTASLRKDQLGRSVHLAYLEIRITHTGAGLPEFLLNQMFGSEED
VSEEGLSLMVSRKLVKLMNGDVQYLRQAGKSSFIVTAELAAASK*
>BniPHOT2a
MERPRAPPSIFTDLEPLSERKSLEVFNPSNGKEVNGSASSSSKPHDGNGKGSSSKWMEFQ
DTAKLAERTAEWGLSAVKPDSGEDGISFKVSSEVDRSKTSRRSSEESSSSESGAFPRVSQ
ELKTALSTLQQTFVVSDATQPHCPIVYASSGFFTMTGYSSKEIVGRNCRFLQGPDTDQKE
VAKIRDCVKNGKSYCGRLLNYKKDGTPFWNLLTITPIKDDQGNTIKFIGMQVEVSKYTEG
VNDKALRPNGLSKSLIRYDARQKEKALDSITEVVQTVRHRKSQVRDSVSNDVMVTPSSTA
TPVRQAILPDEASKSASTPGRVSTPAKSKSKSLDVPSVEPEELMLSTEVIEPRDSWDRLE
RERDIRQGIDLATTLERIEKNFVISDPRLPDTPIIFASDSFLELTEYTREEILGRNCRFL
QGPETDQATVQKIRDAIREQREITVQLINYTKSGKKFWNLFHLQPMRDQKGELQYFIGVQ
LDGSDHVEPLRNRLSERTEMQSSKLVKATATNVDEAVRELPDANMRPEDLWAAHSKPVYP
LPHKKESTSWKAIQKIQASGETVGLHHFKPIKPLGSGDTGSVHLVELKGTGELYAMKAME
KTMMLNRNKVHRACIEREIISLLDHPFLPTLYASFQTSTHVCLITDFCPGGELFALLDRQ
PMKFLSEDSARFYAAEVVIGLEYLHCLGIVYRDLKPENILLMKDGHIVLADFDLSFMTAC
TPQLIIPSAPSKRRRSKSQPLPTFVAEPNAQSNSFVGTEEYIAPEIITGSGHTSAIDWWA
LGILLYEMLYGRTPFRGKNRQKTFANILHKDLTFPSSIPVSLVGRQLINMLLNRDPSSRL
GSKGGANEIKQHAFFRGINWPLIRGMSPPPLETPLSIIEKDPNAKDIKWEDDGVLVNSID
IDLF*
>BniCRY3a
MAASSLSSPLSHPLRRFSLHHLSKKPVSSLFFCSAAKMNGNIYRVPGLDGEEMDSVAVKT
FERYALPSSAKRNGKGVAILWFRNDLRVLDNEGLYRAWSSSDTLLPVYCLDPRLFLTTHF
FDFPKTGALRGGFLMECLVDLRKNLMKRGLNLLIRSGKPEDILPSLAKDFQAHTVYAHKE
TCSEELQVERLVDRALKGVGNGTKLELIWGSTMYHIDDLPFDVLDLPDIYTQFRKSVEAK
CRVRSSTRIPISLGPTPSVDNWGDVPTLSQLGIEPQEVTRGMRFVGGESAGVGRVFEYFW
KKDLLKVYKETRNGMLGPDYSTKFSPWLAFGCISPRFIYEEVQRYERERIANNSTYWVLF
ELIWRDYFRFLSIKCGNSLFHLGGPRNVQGKWSQDKKLFESWRDGKTGYPIIDANMKELS
TTGFMSNRGRQIVCSFLVRDMGLDWRMGAEWFETCLLDYDPCSNYGNWTYGAGVGNDPRE
DRYFSIPKQAQSYDPEGEYVAFWVQQLRRLPKEKRHWPGRLMYMDTVVPLKHGHGGGGGG
GNAQTSKSGGGGGGGFRGNHSGRRSRHNGP*
>BniCRY2
MSTNKKTIVWFRRDLRIEDNPALAAAAHEGSVFPVFIWCPEEEGQFYPGRASRWWMKQSL
AHLSQSLKALGSELTLIKTHNTVSAIMDCVRATGATKVVFNHLYDPVSLVRDHTVKEKLV
ERGVSVQSYNGDLLYEPWEIYCEKGKPFTSFNSYWKKCLDMSVESVVLPPPWRLIPLTAA
ETVWACSIEELGLENEAEKPSNALLTRAWSPGWSNADKILTEFIEKQLIDYAKNSKKVVG
NSTSLLSPYLHFGEISVRRVFQCARMKQIIWARDKNGEGEESAVLFLRGIGLRDYSRYIC
FNFPFTHEQSLLSHLRFFPWDADVDKFKAWRQGRTGYPLVDAGMRELWATGWMHNRIRVI
VSSFAVKFLLLPWKWGMKYFWDTLLDADLECDIIGWQYISGSLPDGHELDRLDNPAIQGA
KYDPEGEYIRQWLPELARLPTEWIHHPWDAPLTVLKASGVELGTNYAKPIVDIDTARELL
TKAISRTREAQIMIGAAPDEIVADSFEALEAAHTVKEHGLCPSSNDQQVPSDVRYNGSKR
VKLGEEEEEEERDMKKLRGFNEVIREEERGLFSTAESSSSSSVRSVFMVSHSCSLVSEGK
NLEGIQDSSDQIATSLGKNG*
>BniLKP2a_1
MEWDSDSDLSDGDEVGEDGWLGGDNGPIPFPEISLPGTAPCGFVVSDALEPDQPIIYVNT
VFEIVTGYRAEEVIGRNCRFLQCRGPYAKRRHPSVDSAVVSKMRRCLEKGIEFQGELLNF
RKDGSPLMNKLRLVPIREDDEITHFIGVLSFTDVDIDLSPFPDLSAKVIPRRSRTFSSAL
PTGERNVSRGLCGIFELSDEVIALKILSQLAPSDIASVGCVCRRLNEVTKNDDVWRMVCQ
NTWGTEATRVLESIPGEKRIGWVRLAREFTTHEANAWRKFTFGGTVEPSRCNFSACAVGN
KIVIFGGEGVNMQPMNDTFVLDLGSSSPQWKSVLVNSPPPGRWGHTLSCVNGSHLVVFGG
YGSHGLLNDVFLLDLDADPPTWREVSGLAPPIPRSWHSSCTLDGTKLIVSGGCADSGALL
NDTFLLDLSMDTPTWREIPVPWSPPSRLGHTLTVYGDRKILMFGGLAKLGTLRFRSNDVF
TMDLSNDEPCWRPVIGYGSSLPGGMAAPPPRLDHVAVSLPGGRVLIFGGSVAGLASASQL
YLLDPAEDNPAWRILSVKGSPPRFAWGHTTCVIGGTRLVILGGQTGEEWMLNEAHELLLA
TSSTAITSSRHEEKRVL*
>BniLKP2a_2
MEWDSDSDLSGGDEVADEGWFGGDSGPIPFPEISLPGTTPCGFVVSDALEPDQPIIYVNT
VFEIVTGYRAEEVIGRNCRFLQCRGPYAKRRHPSVDSTVVSKMRQCLEKGIEFQGELLNF
RKDGSPLMNKLRLVPIREEDEITHFIGVLSFTDAEIDLGPFPDLSVKPIPRRSRSFASAS
PAGERNVSRGLGGIFDLSDEVIALKILSKLTPPDIASVGCVCRRLNELTKNDDVWRMVCQ
NTWGTEATRVLESVPGAKRIGWGRLAREFTTHEVTAWRKFSFGGTVEPSRCNFSACAVGN
RIVIFGGEGVNMQPMNDTFVLDLGSTSPEWKSVLVSSPPPGRWGHTLSCVNGSRLVVFGG
YGSHGLLNDVFMLDLDADPPTWREVSGLAPPIPRSWHSSCTLDGTKLIVSGGCADSGALL
NDTFLLDLSMDTPTWREIPVPWSPPSRLGHTLTVYGDRKILMFGGLAKSGTLRFRSNDVY
TMDLSEDEPSWRPVIGYGSSLPGGMAAPPPRLDHVAVSLPGGRVLIFGGSVAGLDSASQL
YILDPTEENPAWRILSVKGSPPQIAWGHTTCVVGGTRLVILGGQTGEEWMLNEAHELLLA
TSSTTDTSSRHEEKRVF*
>BniFKF1/ZTL/LKP2-like
MSCMKNQMEWDSDFDLSGGDNGPIPFPLSSLPKTATFGFVVSDALDPDHPIIYVNTVFEI
ITGYRADEVIGKNCRFLQCRGPYAKRRHPSVDSAVVSKMRRCLEKGIEFQGELLNFRKDG
SPLMNKLRLVPIREDDEITHIIGVLFFTDAKMEPSPAKEITRRRVRSFTSASPVGERNVT
RGLCGIFELSDEVMAYRILSRLTPRDIASVGCVCRRFNELTKNDDVWRMVCQNTWGSEAT
RVLETVPGAKRIGWVRLAREFTTHEATSWRKFSVGGIVQPSRCNFSTCAVGNKIVIFGGE
GVNMQPMNDTFVLDLGSTTPEWKSVLVSSPPPGRWGHTLSCVNGSRLVVFGGYGSHGLLN
DVFMLDLDADPPTWREVSGLAPPIPRSWHSSCTLDGTKLIVSGGCADSGALLNDTFLLDL
SMDIPTWREIRVPWSPPSRLGHTLTVYGDRKILMFGGLAEYGSRRFRSNDVYTMNLSESE
PCWRPVVGYGTSLPGGVAAPRLDHVAISLPGGQILIFGGSVAGLDSASQLYLLDPTEEKP
AWRVLNVKGSSPQFAWGHTTCVVGGTRLVVFGGQTGEEWMLNEAHELLLANSSTKITSSK
QEEKRLF*
>BniPHYA_2
MSGSRPSQSSEGSRRSRHSARIIAQTTVDAKLHADFEESGSSFDYSTSVRVTGPVVENQP
PRSDKVTTTYLHHIQKGKLIQPFGCLLALDEKTFKVIAYSENAAELLTMASHAVPSVGEQ
GVLGIGTDIRSLFTAPSASALQKALGFGDVSLLNPILVHCKSSAKPFYAIVHRVTGSIIV
DFEPVKPYEVPMTAAGALQSYKLAAKAITRLQSLPSGSMERLCDTMVQEVFELTGYDRVM
AYKFHDDDHGEVVSEVTKPGLEPYLGLHYPATDIPQAARFLFMKNKVRMIVDCNAKHVRV
LQDEKLSSDLTLCGSTLRAPHCCHLQYMANMDSIASLVMAVVVNEEDGEGDAPDSTTAPQ
KRKRLWGLVVCHNTSPRFVPFPLRYACEFLTQVFAIHVNKEVELENQIVEKNILRTQTLL
CDMLMRDAPLGIISQSPNIMDLVKCDGAALLYKDKVWKLGITPSEFHLQEIASWLCEYHT
DSTGLSTDSLHDAGFPRALALGDSVCGMAAVRISSKDMIFWFRSHTAGEVRWGGAKHDPD
DRDDARRMHPRSSFKAFLEVVKTRSLPWKDYEMDAIHSLQLILRNAFKDGETTDVNTKII
HSKLNDLKIDGVQELEAVTSEMVRLIETATVPILAVDSDGLVNGWNTKIAELTGLPVDEA
IGKHLLTLVEDSSVEIVKRMLENALEGTEEQNVQFEIKTHLSRADAGPISLVVNACASRD
LHENVVGVCFVAHDLTGQKTVMDKFTRIEGDYKAIVQNPNPLIPPIFGTDEFGWCTEWNP
AMSKLTGLKREEVMDKMLLGEVFGTQKSCCRLKNQEAFVNLGIVLNNAVTSQDSEKVSFA
FFTRGGKYVECLLCVSKKLDREGVVTGVFCFLQLASHELQQALHVQRLAERTALKRLKAL
AYIKRQIRNPLSGIMFTRKMMEGSELGPEQRRILQTSALCQKQLSKILDDSDLESIIEGC
LDLEMKEFSLNEVLTASTSQVMMKSNGKSVRITNDTEVKVMSDTLYGDSIRLQQVLADFM
LMSVNFTPTGGELTVSASLRKDQLGRSVHLAYLEIRITHTGAGLPEFLLNQMFGTEEDMS
EEGLSLMVSRKLVKLMNGDVQYLRQAGKSSFIITAELAAANK*
>BniPHYE
MGFESSSSAASNMKPSKPQNSNTAQYSVDAGLFADFDHSVYSGKSFNYSKSMISPPNNVP
DEHITAYLSNIQRGGLVQPFGCLIAVEEPSFRILGVSDNCVDFLGLSLASTSSHSTEFNV
KGLIGIDARTLFSPSSGASLAKAASFTEISLMNPVLVHSRTTPQKPFYAILHRIDAGIVI
DLEPAKSGDPALTLAGAVQSQKLAVRAISRLQSLPGGDIGALCDTVVEDVQRLTGYDRVM
VYQFHEDDHGEVVSEIRRSDLEPYLGLHYPATDIPQAARFLFKQNRVRMICDCNASPVKV
VQSDELKRSLCLVNSTLRAPHSCHTQYMANMGSIASLALAIVTKSKNSSKLWGLVVGHHC
SPRYVPFPLRYACEFLMQAFGLQLQMELQLASQLAEKKAMRTQTLLCDMLLRDTVSAIVT
QSPGIMDLVKCDGAALYYKGKCWLVGVTPNESQVKELVNWLVENHGDESTGLTTDSLVDA
GYPGAISLRDAVCGVAAAGISSKDYLIWFRSNTASAIKWGGAKHHPKDKDDAGRMHPRSS
FKAFLEVAKSRSLPWETSEIDAIHSLRVIMRESFTSSRPVLSSGNNGVGRDANELTSFVC
EMVRVIETATAPIFGVDSSGCINGWNNKTAEMTGLVASEAMGKSLADEIVLEESRSALES
LLSKALQGEEKKNVMLKLRKFGNKDHHPPDSSSDVCVLVNSCTSRDYTEKIVGVCFVGQD
ITSEKAITDRFIRLQGDYKTIVQSLNPLIPPIFASDENACCSEWNAAMEKLTGWSKHEVI
GRMLPGQVFGDLCKVKCQDTLTKFLISLYRGIAGDNVPESSLVGFFNKEGKFIEASLTAN
KSTNTEGKVIGCFFFLQIINKESSSSCPELKQSTQSLNELTYIRQEIKNPLNGIRFAHKL
LESSEISENQRQFLETSDACEKQIATIIEDTDLKNIEEGKLQLETEEFRLESVLDTIISQ
VMIMLRERKSQLRVEVAQEVKTLTLYGDRVKLQLILADLLRNIVNHAPFPDSWVGIKISP
GHKLAHNNNPYIHLQFRMIHPGKGLPSEMLSDMFETREGWVTPDGLGLKLSRKLLEQMNG
RVSYVREDERCFFQVDLQVKTRLGVETRGTEAGSSIQ*
>BniUVR8a
MAEEEMVAGDVTAPPRSVLIISAGASHSVALLSGDIVCSWGRGEDGQLGHGDAEDRPSPT
QLSALDDHQIVSVTCGADHTVAYSESRKEVYSWGWGDFGRLGHGNSSDLFTPLPIKALHG
ILIKQIACGDSHCLAVTMDGEVQSWGRNQNGQLGLGDTEDSLVPQKIQAFEGIRIKMVAA
GAEHTAAVTEDGDLYGWGWGRYGNLGLGDRNDRLVPERVTSVSGEKMTMVACGWRHTIAV
SYSGALYTYGWSKYGQLGHGDLEDHLVPHKLEALSNSVISQISGGWRHTMALTSDGKLYG
WGWNKFGQVGVGDNLDQCSPVQVRFPDDQKVVQVSCGWRHTLAVTERNNVFAWGRGTNGQ
LGIGESLDRNYPKIIEALSVDGASGQHIESSSFDPSSGKSWVSPAERYAVVPDEKTGQTD
GSSKGNGSDMSVPTN*
>BniPHOT1
MEPTEKPSTNPSSRTLPRDTRGSLEVFNPSTFPTRPDNPVFRPEPPTWQNWSDPRDSPKP
QIQPLSEQAPSIPVRSEEIAVTTSWMALKDPSPDKITKKTITTEKPQVAAVAAEQRAAEW
GLVLKTDTKTGKPQGVSVRNSGGAENDPNGKKTSQRNSSNSCRSSGEMSDGDVAGGRGGI
PRVSEDLKDALSTFQQTFVVSDATKPDYPIMYASAGFFNMTGYTSKEVVGRNCRFLQGSG
TDADELAKIRESLAAGNNYCGRLLNYKKDGTSFWNLLTIAPIKDESGKVLKFIGMQVEVS
KHTEGAKEKTLRPNGLPESLIRYDARQKDMATNSVTELVEAVKRPRALSESTHTHPFKRK
SESDELPTKPARRMSENVVPSGRRNSGGGGRRNSMQRISENPEKKPAKSSRLSFMGMKKK
GQSQDESIEDGFIEYGEEDDEISDRDERPESVDDKVRQKEMRKGMDLATTLERIEKNFVI
TDPRLPDNPIIFASDSFLELTEYSREEILGRNCRFLQGPETDPTTVKKIRAAIDNQTEVT
VQLINYTKSGKKFWNIFHLQPMRDQKGEVQYFIGVQLDGSKHVEPVRNVIEEVAVKEGEE
LVKKTAVNIDEAVRELPDANMTPEDLWANHSKIVHSKPHRKDSPSWKAIQKVLESGEQIG
LKHFRPVKPLGSGDTGSVHLVELNGTDQLFAMKAMDKTVMLNRNKVHRARAEREILDLLD
HPFLPALYASFQTKTHICLITDYYPGGELFMLLDRQPRKVLKEDAVRFYAAQVVVALEYL
HCQGIIYRDLKPENVLIQENGDISLTDFDLSCLTSCRPQLLIPSIDEKKKKKSQQSPVFM
AEPMRASNSFVGTEEYIAPEIITGAGHTSAVDWWALGILMYEMLYGYTPFRGKTRQKTFA
NVLQKDLKFPASIPASLQVKQLIFRLLQRDPKKRLGCLEGANEVKNHSFFKGINWALIRC
TTPPELETPIFPGEADNGEKVVDPELEDLQTNVF*
>BniPHYC
MSSGRSNSGSCSTRSRNNNSRVTSQVLADAKLHGNFEESERLFDYSASINVNMPPTSYYD
IPSSSDVSTYLRKIQRGMLIQPFGCLIVVDEKTLKVVAFSENTQEMLGLTPHTVPSMEQR
EALSIGTDVQSLFQSQALQKAADFGEISVLNPLTLHCRASGKPFYAILHRIEQGLVIDLE
PVSPDEVPVSTAGALKSYRLAAKSISRLQALPSGDMSLLCDALVKEVSELTGYDRVMVYK
FHEDGHGEVIAECCKVEGLEPYLGLHYSATDIPQASRFLFMRNKVRMICDCSAVPVKVIQ
DKSLSQPISLAGSTLRAPHGCHAQYMSNMGSVASLVMSVTINGSDSDEVNRDLQTGRTLW
GLVVCHHASPRVVPFPLRYACEFLTQVFGVQINKEAESALLLKEKRILQTQSVLCDMLFR
NAPMGIVTQSPNIMDLVKCDGAALYYRDKLWSLGVTPTETQIRDLIEWVLKSQGGNGGFT
TESLMESGYPDASVLGESICGMAAVHITEKVFLFWFRSGTAKQIKWGGARHDPDDRDGKR
MHPRSSFKAFMEIVRWKSMPWDDMEMDAINSLQLIIKGSLQEEHPETVVNVPFVDNRVQK
VDEMCVIVNEMVRLIDTAAVPIFAVDASGVINGWNSKAAEVTGLAVEQAIGKPVSDLVED
DSAITVKNMLALALQGSEERGANIRIRAFGPKRKSSPIELVVNTCCSRDTTNNVLGVCFI
GQDVTGQKTLIEKYSRVQGDYARIMWSPSKLIPPIFMTTENGLCSEWNDAMQKLSGIKRE
EAVNKMLLGEVFTSNDSCCRLQDHDTLTKLRIALNAVSSGQDNIEKLLFGFYHRDGSFIE
ALLSANKRTDIEGKVTGVLCFLQVPSPELQYALRVQRISEQAMACAVNKMAYLRQQVENP
EKAISLLQDFLHSSGLNEEQKQLLSTSVSCREQLAKVLSDSDIEGIEDGYLQLDCSEFSL
EESLEAVVKQVMELSIERKVQIICDYPREVSLMRLYGDPLRLQQILSETLLSSIRFTPAS
KGLCVSFKVMARIEAIGKRMKRVELEFRIIHPAPGLPDDLVREMFQPLRKDTSREGLGLH
ITQKLVKLMEGGTLRYLRESEMSAFVILAEFPLI*
>BniCRY3b
MSASSLSSPLSHPLRRFNLHHLSNRPVSSLFLCSVAKMNGNNIHRVPGLGEEEMDTVAGK
TFERYALPSSSSSSSAKRNGKGTTIVWFRNDLRVLDNDALYRAWSSSDTLLPVYCLDPRL
FHTTHFFSFPKTGALRGAFLMECLADLRKNLMKRGLNLLIRSGKPEDILPSLAKDFGAHT
VFAHKETCSEELQVERLVDKALKGVGNGTKLELIWGSTMYHKDDLPFDIIDLPDMYTQFR
KSVEANCSIRSSTRIPISLGPTPSVDNWGDVPTLGQLGLEPQEVTRGMRFAGGESAGVGR
VYEYFWKKDLLKVYKETRNGMLGPDYSTKFSPWLAFGCISPRFIYEEVQRYERERVANNS
TYWVLFELLWRDYFRFLSIKCGNSLFHLSGPRNVHGEWSQDKKLFESWRDGKTGYPLIDA
NMKELSTTGFMSNRGRQIVCSFLVRDMGLDWRMGAEWFETCLLDYDPCSNYGNWTYGAGV
GNDPREDRYFSIPKQAQNYDPEGEYVAFWVQQLRRLPKEKRHWPGRLMYMDTVVPLKHGH
GGGGNGQTSRVSKSRRAFRDNHSGRPKFSSLSLSLGGLVAKNNELKIPGAA*
>BniUVR8b
MAEEEEMVADEVTAPPRKVLIISAGASHSVALLTGDIVCSWGRGEDGQLGHGDAEDRPSP
TQLSALDDHQIVSVTCGADHTVAYSQSRMEVYSWGWGDFGRLGHGNSSDLFTPLPIKALH
GVRIKQIACGDSHCLAVTMEGEVQSWGRNQNGQLGLGDTEDSLVPRKIQAFEGIRIKMVA
AGAEHTAAVTEDGDLYGWGWGRYGNLGLGDRNDRLVPERVTSAGGEKMSMVACGWRHTIS
VSYSGALYTYGWSKYGQLGHGDLEDHLIPHKLEALGNSVISQISGGWRHTMALASDGKLY
GWGWNKFGQVGVGDNVDQCSPVQVRFPDDQKVVQVSCGWRHTLAVTERNNVFAWGRGTNG
QLGIGESLDRNSPKIIEALSVDGASGQHIESSNFDPSSGKSWVSPSERYAVVPDETVNGS
KEGNGGDISVPQTDLKRVRI*
>BniPHOT2b
MERPRAPPSPLTGSEPLSERRSLEVFNPSSGKEVNGSSSSSKPQDGNGKGGSSSKWMEFQ
DSAKITERTAEWGLSAVKPDSGEDGISFKLSTEVERSKMSRRSSEESISSESGAFPRVSQ
ELKTALSTLQQTFVVSDATQPHCPIVYASSGFFTMTGYTSKEIVGRNCRFLQGPDTDQKE
VAKIRDCVKNGKSYCGRLLNYKKDGTPFWNLLTITPIKDDQGHTIKFIGMQVEVSKYTEG
VNDKALRPNGLSKSLIRYDARQKDKALDSMTEVVQTIRHRKSQVRDSVSNDVMVKPDSAT
TPGRQAIQSDEASESAKTPGRVSTPVRSKSKSLSSNKRHEDVPSVEPEELMLSTEVIEPR
ESWDRLEREKDIRQGIDLATTLERIEKNFVISDPRLPDNPIIFASDSFLELTEYTREEIL
GRNCRFLQGPETDQATVQKIRDAIRDQREITVQLINYTKSGKKFWNLFHLQPMRDQQGEL
QYFIGVQLDGSDHVEPIRNRLSERTEMQSSKLVKATATNVDEAVRELPDANMTPEDLWAA
HSKPVYPLPHKKESTSWKAIQKIQAGGETVGLHHFKPVKPLGSGDTGSVHLVELKGTGEL
YAMKAMEKTMMLNRNKAHRARIEREIISLLDHPFLPTLYASFQTSTHVCLITDFCPGGEL
FALLDRQPMKFLSEESARFYAAEVVIGLEYLHCLGIVYRDLKPENILLKKDGHIVLADFD
LSFMTSCTPQVIIPPAHNKRRRSSSSKSQPLPTFVAEPITKSNSFVGTEEYIAPEIITGA
GHSSAIDWWALGILLYEMLYGRTPFRGKNRQKTFANILHKDLTFPSSIPVSLVGRQLINM
LLNRDPRRRLGTKGGANEIKQHAFFRGINWPLIRGMDPPPLDAPLRIIEKDPKAKDIKWE
DDGVLVNSVDIDIDIF*
>BniCRY1a
MSNSCSGGGGCSIVWFRRDLRVEDNPALAAAVRAGPVIAVFVWAPEEEGHYQPGRVSRWW
LKNSLAQLDSSLRSLGTCLITKRSTDSVASLLEIVKSTGASQIFFNHLYDPLSLVRDHRA
KDALTAEGIAVKSFNADLLYEPWEVTDELGRPFSMFAAFWERCLTMPYDPESPLLPPKKI
ISGDVSKCVVDTLIFEDESEKGSNALLARAWSPGWSNADKALTTFINGPLIEYSKNRRKA
DSATTSFLSPHLHFGEVSVRKVFHLLRIKQVAWANEGNQAGEESVNLFLKSVGLREYSRY
ISFNHPYSHERPLLGHLKFFPWAVDENYFKAWRQGRTGYPLVDAGMRELWATGWLHDRIR
VVVSSFFVKVLQLPWRWGMKYFWDTLLDADLESDALGWQYITGTLPDSREFDRIDNPQFE
GYKFDPNGEYVRRWLPELSRLPTEWIHHPWNAPESVLQAAGIELGSNYPRPIVGLDEAKA
RLHEALSQMWQLEAASRAAIENGSEEGLGDSTEFEEAPIEFPRDITMEETEPTRLNPVRR
YEDQMVPSITTSLIRPEEDEESSLNVRNSVGDSRAEVPRNMVNTNQAQQQARAEPVSNQV
TAMIPEFSIRIVAENTEESTAESSSSGRRERDGGIVPEWSGYSEQFASEENGIGGGSTTS
SYLQTHHEIVNWRRLSQTGYVTCKSHFCLTFRITMKVFLYFQWSEVQSSIFFLYYSSNLT
CDMFGTWYHLLNQVVSILMSKKLVVVCLTLQVTRHN*
>BolPHYE
MGFESSSSAASNMKQPRKSNTAQQYSVDAGLLADFDHSVNSGKSFNYSKSMISPPNNVPDERITAYLSNIQRGGLVQPFG
CLIAVQEPSFRILGVSDNCIDFLGLSLASTSQPNELTVKGLIGIDARSLFTPSSGASLAKAASFTEISLMNPVLVHSRTT
TTAQKPFYAILHRIDAGIVIDLEPAKSSDPALTLAGAVQSQKLAVRAISRLQSLPGGDIGALCDTVVEDVQRLTGYDRVM
VYQFHEDDHGEVVSEIRRSDLEPYLGLHYPATDIPQAARFLFKQNRVRMICDCNATPVKVVQSDELKRSLCLVNSTLRAP
HSCHTQYMANMGSIASLALAIVTKTKNSSKLWGLVVGHHCSPRYVPFPLRYACEFLMQAFGLQLQMELQLASQQAEKKAM
KTQTLLCDMLLRDTVSAIVTQSPGIMDLVKCDGAALYYKGKCWLVGVTPSESQVKDLVDWLVENHGDESTGLTTDSLVDA
GYPGAVSLGDKVCGMAAAGISLKDYLIWFRSNTASAIKWGGAKHHPKDKDDAGRMHPRSSFKAFLEVAKSRSLPWEASEI
DAIHSLRVIMRESFTISTPVVLSSGNNNGVVGRDASELTSFVCEMVRVIETATAPIFGVDSNGCVNGWNNKTAEMTGLGA
GEAMGKSLVDEIVQEESRGALESVLSKALRGEEKKNVMLKLRKFGNKDSSSSDVCVLVNSCTSRDYTEKIVGVCFVGQDM
TGEKAITDRFIRLQGDYKTIVQSLNPLIPPIFASDENARCSEWNAAMEKLTGWSKHEVIGRMLPGEVFGDLCKVKCQDTL
TKFLISLYQGIAGGGNVPESSLVGFFSKEGKYIEASLTANKSTNTEGKVIGCFFFLQIINKESSSSSPEVKESAQSFNEL
AYIRQEIKNPLNGIRFAHKLLESSEISENQRQFLETSNACEKQIATIIEDAALKSIEEGKLQLETEEFRLESVLDTIISQ
VMIMLRERKSQLRVEVSQEIKTLPLYGDRVKLQLILADLLRNIVNHAPFPDSWVGIKISPGHKLARDNDRYIHLQFRMIH
PGKGLPSEMLSDMFETREGWVTPDGLGLKLSRKLLEQMNGRVSYVREDERCFFQVDLQVKTRLGVETIRTEAGSSI*
>BolPHOT2a
MERPRASPSPLTDLEPLSERTSLEIFNPLNGSSSSSSSKPQDGNRRGSSSKWIEFHDSAKIVERTAEWGLSAVKPDTGED
GISFKVSSEVDRSKMSRRSSEESSASESGAFPRVSQELKTALSTLQQTFVVSDATQPDCPIVYASSGFFTMTGYSSKEIV
GRNCRFLQGPDTDKKEVVKIRDCVKNGKSYCGRLLNYKKDGTPFWNLLTVTPIKDDQGNTIKFIGMQVEVSKYTEGVNDK
ELRPNGLSKSLIRYDARQKELALDSITEVVQTIKHRKSQVRNSVSNDILVKPDSTTTPGGQVVRSDEASKSARTPGRVST
PARPKSKSLTWNKKHEDVPSVEPEELMLSTEAVEPRESWERLESQRDIRQGIDLATTLERIEKNFVISDPRLPDNPIIFA
SDSFLELTEYTREEILGRNCRFLQGPETDQATVQKIRDAIRDQREITVQLINYTKSGKKFWNLFHLQPMRDQKGELQYFI
GVQLDGSVHVEPLRNRLSERTEMQSSKLVKATATNVDEAVRELPDANMRPEDLWAAYSKPVYPLPHKKESTSWKAIQKIQ
ASGETIELHHFKPIKPLGSGDTGSVHLVELKGTGELYAMKAMEKTMMLNRNKAHRACIEREIISLLDHPFLPTLYTSFQT
STHVCLITDFCPGGELFALLDIQPMKFLSEESARFYAAEVVIGLEYLHCLGIVYRDLKPENILLKKDGHIVLADFDLSFL
TSCTPQLIVPPAPNKRRRSKSQQLPTLVAEPATQSNSFVGTEEYIAPEIITGSGHTSAIDWWALGILLYEMLYGRTPFRG
KNRQKTFANILHKDLTFPSSIPVSLVCRQLINMLLNRDPSRRLGSKGGANEIKQHAFFRGINWPLIRGTEPPPLDAPLRI
TEKDPNAKDIKWEDDGVLVNSMDIDIDLF*
>BolPHOT2b
MERPRAPPSSLTDLEPLSERRSLEVFNPSSGSSSSSKPHDGNGKGSKWMEFQDSAKITERTAEWGLSAVKPESGENGITF
KLSTEVERSKMSRRSSEESTSSDSGAFPRVSQELKTALSTLQQTFVVSDATQPHCPIVYASSGFFTMTGYTSKEIVGRNC
RFLQGPDTDQKEIAKIRDCVKNGKSYCGRLLNYKKDGTPFWNLLTITPIKDDQGNTIKFIGMQVEVSKYTEGVNDKELRP
NGLSKSLIRYDARQKEKALDSMTEVVQTIRHRKSQVRDSVSNDVMVKPDSATTTPGRQAIQSDEASKSAKTPERVSTPAR
SKSKSLSSNKKHEDVPSVEPEELMLSTEVIEPRDSWDRSEREKDIRQGIDLATTLERIEKNFVISDPRLPDNPIIFASDS
FLELTEYTREEILGRNCRFLQGPETDQSTVQKIRDAIRDQREITVQLINYTKSGKKFWNLFHLQPMRDQKGELQYFIGVQ
LDGSDHVEPIRNRLSERTEMQSSKLVKATATNVDEAVRELPDANMTPEDLWAAHSKPIQAGGETVGLHHFKPVKPLGSGD
TGSVHLVELKGTGELYAMKAMEKTMMLNRNKAHRTRIEREIISLLDHPFLPTLYASFQTSTHVCLITDFCPGGELFALLD
RQPMKFLSEDSARFYAAEVVIGLEYLHCLGIVYRDLKPENILLKKDGHIVLADFDLSFMTSCTPQLIVPPAPNKRRRSSS
SKSRALPTFVAEPITKSNSFVGTEEYIAPEIITGAGHTSAIDWWALGILLYEMLYGRTPFRGKNRQKTFANILHKDLTFP
SSIPVSLVGRQLINMLLNRDPRKRLGTKGGANEIKQHAFFRGINWPLIRDMDPPPLDVPLRIIEKDPKAKDIKWEDDGML
VNSMDIDIDLF*
>BolPHYB_1
MVSGVSGAGRGGGREAASSSHSPDHTLHTTHHRRDQAQSSGTKSLKPQSHTESMSKAIQQYTVDARLHAVFEQSGKSFDY
SHSLKTTTYGSSVVPEQQITAYLSRIQRGGYIQPFGCMIAVAESTFTIIAFSENAREMLGLTPQSVPSLERPEILAMGAD
LRSLFTASSSVILERAFVAREITLLNPVWIHSKNTGKPFYAILHRIDVGVVIDLEPARTEDPALSIAGAVQSQKLAVRAI
SQLQSLPGGDIKLLCDTVVENVRDLTGYDRVMVYKFHEDEHGEVVAESRREDLEPYIGLHYPATDIPQASRFLFKQNRVR
MIVDCHATPVLVVQDDRLTQSMCLVGSTLRAPHGCHSQYMANMGSIASLAMAVIINGNDEDGSGRSSMRLWGLVVCHHTS
SRCIPFPLRYACEFLMQAFGLQLNMELQLALQISEKRVLRTQTLLCDMLLRDSPAGIVTQSPSIMDLVKCDGAAFLYHGK
YYPLGVAPSEAQIKDVVEWLLASHAESTGLSTDSLGDAGYPGAAALGNAVCGMAVACITKRDFLFWFRSHTAKEVKWGGA
KHHPEDKDDGQRMHPRSSFIAFLEVVKSRSQPWETVEMDAIHSLQLILRDSFKEAEAAMNSRGGDGAVQACGGEQGIDEL
GTVAREMVRLIETATVPIFAVDSGGCVNGWNAKIAELTGLSVEEAMGKSLVSDLIYKENEETVDMLISRALRGDEDKNVE
VKLKTFSPELQGKAVFVVVNACSSKDYLNNIVGVCFVGQDVTGQKIVMDKFINIQGDYKAIVHSPSPLIPPIFAADENTC
CLEWNTAMEFLTGWPRGEVIGKTLVGEVFGSCCRLKGPDALTKFMIVLHNAIGGQETEKFPLPFFDRNGKFVQALLTANK
RVSLEGKVIGAFCFLHIPSLELQQALAVQRRQDSETKSKELAYICQVIKSPLSGLRFTNSLLEGTELNENQKQFLETSVS
CEKQISRIVSDMDLEKLDDGTFELVREEFYLGSVINAVVSQAMFLLRERGLQLIRDIPEEIKSIAVYGDQTRTQQLLAEF
LLSIIRYAPSQEWVEIHLSQVSKPMAAGSSAIRTEFRMACPGEGLPPELVRDMFHGSRWTSPEGLGLSVCRKILKLMNGE
VQYIRESERSYFLIILELPVPPLSTAGGDMMLMMT*
>BolUVR8a
MAEEEMVAGDVTAPPRKVLIISAGASHSVALLTGDIVCSWGRGEDGQLGHGDAEDRPSPTQLSALDDHQIVSVTCGADHT
VAYSESRKEVYSWGWGDFGRLGHGNSSDLFTPLPIKALDGIRIKQIACGDSHCLAVTMDGEVQSWGRNQNGQLGLGDTED
SLVPQKIRAFEGMRIKMVAAGAEHTAAVTEDGDLYGWGWGRYGNLGLGDRNDRLVPERVTSASGEKMSMVACGWRHTIAV
SYSGALYTYGWSKYGQLGHGDLEDHLVPHKLEALSNSVISQISGGWRHTMALTSDGKLYGWGWNKFGQVGVGDNLDQCSP
LQVWFPDDQKVVQVSCGWRHTLAVTERNNVFAWGRGTNGQLGIGESLDRNYPQIIEALSVDGESGQHIESSNFDPSSGKS
WVSPAERYAVVPDEKTGQTDGSSKGNGSDMSVPTN*
>BolPHOT1
MEPAEKPSIKPSSRTLPRDTRGSLEVFNPSTFPTRPDNPVFRPEPPTWQNWSDPRDSPQPQIQPLSEPAPSIPVRSEEIA
VTTSWMALKDPSPEKISKKTITTEKPQVAAVAAEQRAAEWGLVLKTDTKTGKPQGVSVRNSGGAENDPNGKKTSQRNSSN
SCRSSGEMSDGDVAGGRGGIPRVSEDLKDALSTFQQTFVVSDATKPDYPIMYASAGFFNMTGYTSKEVVGRNCRFLQGSG
TDADELAKIRESLAAGNNYCGRLLNYKKDGTSFWNLLTIAPIKDESGKVLKFIGMQVEVSKHTEGAKEKTLRPNGLPESL
IRYDARQKDMATNSVTELVEAVKRPRALSESTHSHPFKRKSESDELPAKPGRRMSENVVPSGRRNSGGGRRNSMQRISEN
PEKKPAKTSRLSFMGMKKKGQSQDESLEDGFIEYGEEDDEISDRDERPESVDDKVRQKEMRKGMDLATTLERIEKNFVIT
DPRLPDNPIIFASDSFLELTEYSREEILGRNCRFLQGPETDPTTVKKIRAAIDNQTEVTVQLINYTKSGKKFWNIFHLQP
MRDQKGEVQYFIGVQLDGSKHVEPVRNVIEEAAVKEGEELVKKTAVNIDEAVRELPDANMTPEDLWANHSKIVHSKPHRK
DSPSWKAIQKVLESGEQIGLNHFRPVKPLGSGDTGSVHLVELNGTDQLFAMKAMDKTVMLNRNKVHRARAEREILDLLDH
PFLPALYASFQTKTHICLITDYYPGGELFMLLDRQPRKVLKEDAVRFYAAQVVVALEYLHCQGIIYRDLKPENVLIHGNG
DISLTDFDLSCLTSCRPQLLIPSIDEKKKKKQQKSQQSPVFMAEPMRASNSFVGTEEYIAPEIITGAGHTSAVDWWALGI
LMYEMLYGYTPFRGKTRQKTFANVLQKDLKFPASIPASLQVKQLIFRLLQRDPKKRLGCLEGANEVKNHSFFKGINWALI
RCTTPPELETPIFPGEAENGENVVDPELEDLQTNVF*
>BolCRY2a
MATNRKTIVWFRRDLRIEDNPALAAAAREGSVFPVFIWCPEEEGQFHPGRASRWWMKQSLAHLNQSLKSLGSHLTFIKTH
STVSAILDCVRSTDPVSLVRDHNVKEKLVERGISVQGYNGDLLYEPWEINSENGKPFTSFAPYWKKCLDMSVESVMLPPP
WRLMPLTAAAEGVWACSIEELGLENEAEKPSNALLTRAWSPGWSNADKILTEFIEKQLIDYAKNSKKVVGNSTSMLSPYL
HFGEISVRRVFQCVRMKKIIWARDKNSEGEESADLFLRGIGQREYSRYICFNFPFTHEKSLLSHLRFFPWDADVGKFKAW
SQGRTGYPLVDAGMRELWATGWMHNRIRVIVSSFAVKFLLLPWKWGMKYFWDTLLDADLECDIIGWQYISGSLPDGHELD
RLDNPAIQGAKYDPEGEYIRQWLPELARMPTEWIHHPWDAPSTVLKASGVELGANYAKPIVDIDTARELLTKAISRTREA
QIMIGAAPDEIVADSYEALEGNNTVKVPGLLCPSASSNDQRVPSVVRYNGLKRVKPAEEEEEEREMKRCREERDLFSTAE
SSSSDG*
>BolPHYA_1
MSGSRPSHSSEGSRRSRHSARIVAQTTVDAKLHADFEESGSSFDYSTSVRVTGPVVENQPPRSDKVTTTYLHHIQKGKLI
QPFGCLLALDEKTFKVIAYSENAAELLTMASHAVPSVGEQGALGIGTDIRSLFTAPSASALQKALGFGDVSLLNPILVHC
KTSAKPFYAIVHRVTGSIIVDFEPVKPYEVPMTAAGALQSYKLAAKAITRLQSLPSGSMERLCDTVVQEVFELTGYDRVM
AYKFHDDDHGEVVSEVTKPGLEPYLGLHYPATDIPQAARFLFMKNKVRMIVDCNAKHVRVLQDEKLSSDLTLCGSTLRAP
HSCHLQYMANMDSIASLVMAVVVNEEDGGEGDATAPDSTPPRKRKRLWGLVVCHNTTPRFVPFPLRYACEFLAQVFAIHV
NKEVELENQIVEKNILRTQTLLCDMLMRDAPLGIVSQSPNIMDLVKCDGAALLYKDKVWKLGITPSEFHLQEIASWLCEY
HTDSTGLSTDSLHDAGFPRALALGDSVCGMAAVRISSKDMIFWFRSHTAGEVRWGGAKHDPDDRDDARRMHPRSSFKAFL
EVVKTRSLPWKDYEMDAIHSLQLILRNAFKDGETTDVNTKIIHSKLNDLKIDGIQELEAVTSEMVRLIETATVPILAVDS
DGLVNGWNTKITELTGLPVDEAIGKHLLTHVEDSSVEIVKRMLENALEGTEEQNVQFEIKTHLSRADAGPISLVVNACAS
RDLHENVVGVCFVAHDLTGQKTVMDKFTRIEGDYKAIIQNPNPLIPPIFGTDEFGWCTEWNPAMSKLTGLKREEVMDKML
LGEVFGTQKSCCRLKNQEAFVNLGIVLNNAVTSQEAEKVPFAFFTRGGKYVECLLCVSKKLDREGVVTGVFCFLQLASHE
LQQALHVQRLAERTALKRLKALAYIKRQIRNPLSGIMFTRKMMEGSELGPEQRRILQTSALCQKQLSKILDDSDLESIIE
GCLDLEMKEFSLNEVLTASTSQVMMKSNGKSVRITNDTGEEVMSDTLYGDSIRLQQVLADFILMSVNFTPSGGELTVTAS
LRKDQLGRSVHLAYLEIRITHTGAGLPEFLLNQMFGTEEDTSEEGLSLMVSRKLVKLMNGDVQYLRQAGKSSFIITAELA
AANK*
>BolPHYB_2
MVSGVGGGGGSGGSGRGGGGEESSSTHRREQAQSSGTKSLRPQNQPPQTESMSKAIQQYTVDARLHAVFEQSGESGRSFD
YSQSLKTTTYGSSVPEQQITAYLSRIQRGGYIQPFGCMIAVDESTFTIIGFSENAREMLGLTPQSVPSLERPEILAMGTD
VRSLFTSSSSILLERAFAAREITLLNPVWIHSKYTGKPFYAILHRIDVGVVIDLEPARSEDPALSIAGAVQSQKLAVRAI
SQLQSLPGGDIKLLCDTVVESVRDLTGYDRVMVYKFHEDEHGEVVAESRREDLEPYIGLHYPATDIPQASRFLFKQNRVR
MIVDCHATPVLVVQDDRLTQSMCLVGSTLRAPHGCHSQYMANMGSIASLAMAVIINGSEEDGSSVAGGRSSMRLWGLVVC
HHTSSRCIPFPLRYACEFLMQAFGLQLNMELQLALQMSEKRVLRTQTLLCDMLLRDSPAGIVTQSPSIMDLVKCDGAAFL
YHGNYYPLGVAPTEAQIKDVVEWLLANHADSTGLSTDSLGDAGYPGAAALGDAVCGMAVAYITKRDFLFWFRSHTAKEIK
WGGAKHHPEDKDDGQRMHPRSSFKAFLEVVKSRSQPWETAEMDAIHSLQLILRDSFKESEAAMNSKTADGAVQPYSMAGE
QGIDELGAVAREMVRLIETATVPIFAVDAGGCINGWNAKIAELSGLSVEEAMGKSLVSDLIYKENEETVDKLISRALRGT
FSSPTMLYLQYGYLIVLMHFSGDEDRNVEIKLKTFSPELQGKAVFVVVNACSSKDYSNNIVGVCFVGQDVTGQKIVMDKF
INIQGDYKAIVHSPNPLIPPIFAADENTCCLEWNTALEKLTGWSRSEVIGKMLVGEVFGSYCRLKGPDALTKFMIVLHNA
IGGQETDKFPFPFFDRNGKFVQALLTANKRVSFDGKVIGAFCFLQIPSPELQQALTVQRRQDTECFTKAKELAYICQVVK
NPLSGLRFTNSLLEATDLNENQKQLLETSVSCEKQISRIVSDMDLERIEDGSFELVRTEFLLGSVINAIVSQAMFLLKER
GVQLIRDIPEEIKSIQVYGDQTRIQQLLAEFLLSIIRYAPSHEWVEIHISHVPKQMADGFYAIRTEFRMVCPGEGLPPEL
VRDMFHSSRWTIPEGLGLSVCRRILKLMNGEVQYIRESERSYFLIILGLPVPMKRPLSTASGSGDMMLMMP*
>BolPHYC
MSSGSNSGSCSTRSRNNSRVTSQVLADAKLHGSFEESERLFDYSASINVNMPTTSSYDIPSSSDVSSYLQKIQRGMLIQP
FGCLIVVDDKTLKVIAFSENTQEMLGLTPHTVPSITEQREALSIGTDVQSLFQSQGSSALQKAADFGEISILNPITLHCR
TSGKPFYAILHRIEQGLVIDLEPVSPDEVPVTAAGALKSYKLAAKSISRLQALPSGNMSLLCDALVKEVSELTGYDRVMV
YKFHEDGHGEVIAECCKADLEPYLGLHYSATDIPQASRFLFMRNKVRMICDCSAAPVKVVQDKSLSQPVTLSGSTLRAPH
GCHVQYMSNMGSVASLVMSVTINGSDSDEMNRDLQTGRTLWGLVVCHHASPRVVPFPLRYACEFLTQVFGVQINKEAESA
LLLKEKRILQTQSVLCDMLFRNAPIGIVTQSPNIMDLVKCDGAALYYRDKLWALGVTPTETQIRDIIDWVLKSQGGGNSG
FTTESLMESGYPDASVLGESICGMAAVHITQKVFLFWFRSGTAKQIKWGGARHDPDDRDGKRMHPRSSFKAFMEIVRWKS
MPWDDMEMDAINSLQLIIKGSLQEEHPETVADVPPFVDNRVQKVDEMCVIVNEMVRLIDTAVVPIFAADASGVINGWNSK
AAEVTGLAVEQAIGKPVSDIVEDDSAITVKNMLALTLQGSEERGAEIRIRAFGPKRKSSPIELVVNTCCSRDTTNNVIGV
CFIGQDVTGQKTLIEKYSRVQGDYARIMWSPSTLIPPIFMTTENGLCSEWNDAMQKLSGIRREEAVNKMLLGEVFTSNDS
CCRLQDHDTLTKLRIALNAVSSGQDNMEKLLFGFYHCDGRFIEALLSANKRTDMEGKVTGVLCFVQVPSPELQYVLQVQR
ISEQAMACAVNKMAYLRQQVENPEKAISFLQDFLHSSGLNEEQKQLLSTSVSCREQLAKVISDSDIEGIEDGYVQLGCSE
FSLEESLEAVVKQVMELSIERKVQIICDYPQEVSLMRLYGDSLRLQQILSETLSSCIRFTPALKGLCVSFKLMSRIEAIG
KRMKRVELEFRIIHPAPGLPDDLVREMFQPLRKDTSREGLGLHITQKMVKLMEGGTLRYLRESEMSAFVILAEFPLI*
>BolFKF1/ZTL/LKP2-like
MSCMKNQMEWDSDFDLSGGDNGPIPFPLSSQPKTATFGFVVSDALDPNHPIIYVNTVFEIITGYRADEVIGKNCRFLQCR
GPYAKRRHPSVDSTVVSKMRRCLEKGIEFQGELLNFRKDGSPLMNKLRLVPIREDDEITHIIGVLFFTDAKLAPSPAKEI
TRKRDPSFTSASPVGERNVSRGLCGIFELSDEVMAYRILSRLTPRDIASVGCVCRRFNELTKNDDVWRMVCQNTWGSEAT
RVLETAPGAKRIGWVRLAREFTTHEATAWRKFSVGGIVQPSRCNFSTCAVGNKIVIFGGEGVNMQPMNDTFVLDLGSTSP
EWKSVLVSSPPPGRWGHTLSCVNGSRLVVFGGYGSHGLLNDVFLLDLDADPPTWREVSGLAPPIPRSWHSSCTLDGTKLI
VSGGCADSGALLNDTFLLDLSMDIPTWREIRVPWSPPSRLGHTLTVYGDRKILMFGGLAEYGSRRFRSNDAYTMNLSENE
PCWRPLVGYGTSLPGGVAAPRLDHVAISLPGGQILIFGGSVAGLDSASQLYLLDPTEEKPAWRVLNVKGSSPQFAWGHTT
CVVGGTRLVVFGGQTGEEWMLNEAHELLLANSSTKITSSRHGEKRLF*
>BolLKP2a_1
MEWDSDSDLSGGDEVADDGWFGGDSGPVPFPEISLPGTTPCGFVVSDALEPDQPIIYVNTVFEIVTGYRAEEVIGRNCRF
LQCRGPYAKRRHPSVDSTVVSKMRQCLEKGIEFQGELLNFRKNGSPLMNKLRLVPIREEDEITHFIGVLSFTDAEIDLGP
FPDLSTKPIPRRSRSFASASPIGDRNVSRGLGGIFDLSDEVIALKILSKLTPPDIASVGCVCRRLNELTKNDDVWRMVCQ
NTWGTEATRVLESVPGAKRIGWGRLAREFTTHEVTAWRKFSFGGTVEPSRCNFSACAVGNRIVIFGGEGVNMQPMNDTFV
LDLGSTTPEWKSVLVSSPPPGRWGHTLSCVNGSRLVVFGGYGSHGLLNDVFMLDLDADPPTWREVSGLAPPIPRSWHSSC
TLDGTKLIVSGGCADSGALLNDTFLLDLSMDTPTWREIPVPWSPPSRLGHTLTVYGDRKILMFGGLAKSGTLRFRSNDVY
TMDLSEDEPCWRPVIGYGSSLPGGMAAPPPRLDHVAVSLPGGRVLIFGGSVAGLDSASQLYILDPTEENPAWRILSVKGC
PPQIAWGHTTCVVGGTRLVILGGQTGEEWMLNEAHELLLATSSTTSSRHEEKRVF*
>BolLKP2a_2
MEWDSDSDLSDGDEVGEDGWFGGDNGPIPFPEISLPGTTPCGFVVSDALEPDQPIIYVNTVFEIVTGYRAEEVIGRNCRF
LQCRGPYAKRRHPSVDSTVVSKMRQCLEKGIEFQGELLNFRKDGSPLMNKLRLVPIREDDEITHFIGVLSFTDADIDLTP
FPDLSAKEIPRRSRSFSSALPTGERNVSRGLCGIFELSDEVIALKILSQLAPSDIASVGCVCRRLSEVTKNDDVWRMVCQ
NTWGTEATRVLESIPGEKRIGWVRLAREFTTHEANAWRKFTFGGTVEPSRCNFSACAVGNKIVIFGGEGVNMQPMNDTFV
LDLGSSSPQWKSVLVNSPPPGRWGHTLSCVDGSHLVVFGGYGSHGLLNDVFLLDLDANPPTWREVSGLAPPIPRSWHSSC
TLDGTKLIVSGGCADSGALLNDTFLLDLSMDTPTWREIPVPWSPPSRLGHTLTVYGDRKILMFGGLAKLGTLRFRSNDVF
TMDLSNDEPCWRPVIGYGSSLPGGMAAPPPRLDHVAVSLPGGRVLIFGGSVAGLASASQLYLLDPAEDNPAWRILSVKGS
PPRFAWGHTTCVIGGTRLVILGGQTGEEWMLNEAHELLLATSATTTSSRHEEKRVF*
>BolCRY3a
MAASSLSSPLSHPLRRFSLHLSHLSKKKPVSSLFLCSAAKMNGHIYRVPALDEEEMNSVAGKTFERYALPSSSSAAKRNG
KGVAILWFRNDLRVLDNDALYRAWSSSDTLLPVYCLDPRLFHTTHYFAFPKTGALRGAFLMECLADLRNNLIKRGLNLLI
RSGKPEDILPSLAKDFGAHTVLAHKETCSEELHVERLVRQALKGVGNGTKLELIWGSTMYHKDDLPFDVLDLPDMYTQFR
KSVEAKCMIRSSTRVPISLGPTPSVDNWGDVPTLGQLGIEPQEVTRGMRFVGGESAGDLLKVYKETRNGMLGPDYSTKFS
PWLAFGCISPRFIYEEVQRYERERVANNSTYWVLFELIWRDYFRFLSIKCGNSLFHLGGPRNVQGEWSQDKKLFESWRDG
KTGYPIIDANMKELSTTGFMSNRGRQIVCSFLVRDMGLDWRMGAEWFETCLLDYDPCSNYGNWTYGAGVGNDPREDRYFS
IPKQAQNYDPEGEYVAFWVQQLRRLPKEKRHWPGRLMYMDTVVPLKHGHGGGSAQTSRGSKSSGGGGFRGNHSGRRSRHN
VIMESETKPTFSKSTGLPRKRFYRARAHSNPLSDSHFPIPISPSHVDFSLHFPKFVEPNSEVSKKIEFADIGCGFGGLLI
SLATLFPDTLMIGMELRDKVTEYVKERILALRKTSSGGQYENVSVVRTNSMKYIPNYFEKGQLSKMFFLFPDPHFKEKNH
RRRVISVDLLDEYAYVLRAGGVIYTITDVEELGEWMRSCLEKHPMFESLTHEELDSDPVVELLCSATEEGQKVARNGGQT
FRAVFRRIAYVS*
>BolCRY2b
MSTNKKTIVWFRRDLRIEDNPALAAAAHEGSVFPVFIWCPEEEGQFYPGRASRWWMKQSLAHLTQSLKALGSELTLIKTH
NTVSAILDCVRATGATKVVFNHLYDPVSLVRDHTVKEKLVERGISVQSYNGDLLYEPWEIYCEKGKPFTNFNSYWKKCLD
MPVESVVIPPPWRLIPLTAAGTVWACSIEELGLENEAEKPSNALLTRAWSPGWSNADKILTEFIEKQLIDYAKNSKKVVG
NSTSLLSPYLHFGEISVRRVFQCARMKQIIWARDKNGQGVESAVLFLRGIGLRDYSRYICFNFPFTHEQSLLSHLRFFPW
DADVEKFKAWRQGRTGYPLVDAGMRELWATGWMHNRIRVIVSSFAVKFLLLPWKWGMKYFWDTLLDADLECDIIGWQYIS
GSLPDGHELDRLDNPAIQGAKYDPEGEYIRQWLPELARLPTEWIHHPWDAPLTVLKASGVELGTNYAKPIVDIDTARELL
TKAISRTREAQIMIGAAPDEIVADSFEALEAANTVKEHGYCPSSNDQQVPSDVRYSGSKRVKPAEEEEEREMKKLRGFNE
VIREEEERGLFSTAESSSSSSVRSVFMVSHSCSLVSEGKNLEGIQDSSDQIATSLGKNG*
>BolPHYA_2
[truncated: 456 more rows]

## Sheet: Table S4
Table S4:Prediction of cis-regulatory elements in the promoter regions of BjuPHRs gene family.
ID	MSA-like	circadian	O2-site	GCN4_motif	HD-Zip 1	CAT-box	SARE	HD-Zip 3	RY-element	AuxRR-core	P-box	TCA-element	TGA-element	ABRE	CGTCA-motif	TATC-box	GARE-motif	CCAAT-box	MBSI	TGA-box	A-box	AuxRE	chs-CMA1a	GATA-motif	TCCC-motif	GT1-motif	GC-motif	AE-box	MBS	ARE	MRE	ATC-motif	LTR	TCT-motif	TC-rich repeats	ATCT-motif	Sp1	I-box	Gap-box	chs-CMA2a	ACE	GA-motif	3-AF1 binding site	Box 4	G-Box	LAMP-element	TGACG-motif	AT-rich sequence	AT1-motif
BjuCRY1a		1		1										2	1									3		1		1	1	1				1										5	3		1
BjuCRY1b		1	1	1								1			4									3		2		1	4	4			1					1	1			1		2	1		4
BjuCRY2b						1						1		3	1															4				2	1				1					1	2		1
BjuCRY2c												2		2				1				1						2	1	4				3	1				1				1		3			1
BjuCRY2d						1						1		2															1	4			1	3	1	1			1	1			1	1	2
BjuCRY3a		2									1	2	1	6	1						1		1			2				6			1	1	1	1								2	6		1
BjuCRY3b			1						1	1	1		3	4	4								1			1		1		1				1					1			1		1	4		4		1
BjuCRY3c					1	1					1	1	1	7	1		1									1		1		1		2		2										5	9		1
BjuCRY3d		1		1				1			1	1	3	6	5		1									1		1	1	3							1							3	6		5
BjuFKF1/ZTL/LKP2-like_1		1		1	1							2	1		1								1			5		2	1	4	2		1	1	2						1			9			1	1
BjuFKF1/ZTL/LKP2-like_2				1								1		1	3	2										6			2	8			2										1	6	2		3
BjuFKF1/ZTL/LKP2-like_3				1								1		1	3	2										6			2	8			2										1	6	2		3
BjuLKP2a_1		1		1									1		2		1			1						2	1		1	8								1		2				2			2
BjuLKP2a_2		1		1									1	2	2		1			1						2	1		1	8								1		2				2	3		2
BjuLKP2a_3		1	1	1		1						1		2	1											1				7								2			1			2	1		1
BjuLKP2a_4		2	1	2								1	1	1			1					1		1		2				3								1						10	1
BjuPHOT1a												1		2			1		1					1		4	1			2	1		1											1	3
BjuPHOT1b						1			1	1		1		4					1							3	1						1	1										2	2
BjuPHOT2a			1							1	1	1		3	1		2								1	1			1				1					1						7	3		1	1
BjuPHOT2b	1									1				4				1	1					2		1	2		3	2	1				1			1						2	4
BjuPHOT2c		1				2				2	1			3	1									2		1			1	2				1				1						2	3	1	1
BjuPHOT2d		1			1	1				1	1	1		3	4									1	1	1			1	2				1			1	1						2	3	1	4
BjuPHOT2e			2							1			1	4	3			1										1	1	2				1	1								1	2	4		3
BjuPHYA_1			2										1	2	1		1	1						1		2			2	1			2			1								4	2		1
BjuPHYA_2										1	1				2									1		4				2	1			2				2			1			2			2	1	1
BjuPHYA_3											1			3										1		2			1	2	1			2				2			1			1	3			1
BjuPHYA_4			1									1	1	4	1			1						1					2	1	1			2		1								1	4		1
BjuPHYB_1		1		1								1	1	11	2						2	1				1		3		4			1						1						13		2
BjuPHYB_2						1	1				2	1		9	1					1					1	4		2	2	3			1		1									2	9		1
BjuPHYC_1			2							1			1	5	1									1		1		2		2			1	1				1							6		1
BjuPHYC_2	1			2		2					1	1		3	2			1						2					1	1				1				2		1				1	4		2	1
BjuPHYE_1			1			1					1			2	2									1		1		2		2		1		1		1								1	2		2
BjuPHYE_2			1									2	1	5										1				1	1	1	1			1				2							4	2
BjuUVR8a				1							1	1	1	4	1									2		1		1	3	1			2	2				1						1	6		1
BjuUVR8b				2							1	1		3	1						1			1		3				1		1	1	2	1						1			4	3		1
BjuUVR8c			2									1		4	1			1				1				1		1		1	1			2				2							7		1
BjuUVR8d			1							1	1		1	5	2			1	1							1				3		1		2	1										5		2
BjuUVR8e			1									1		1	1		1					1				2		1	1				1					1						1	1		1
[truncated: 4 more columns]

## Sheet: Table S5
Table S5: The expression profiles of BjuPHR genes in different organ from the available RNA expression profile data
	Root	Leaves	Stem	Siliques	Pods	Seed	Buds	Seed_Coats
BjuFKF1/ZTL/LKP2-like_3	6.90207	6.17792	6.32912	6.35579	6.96809	6.53138	6.08746	6.27612
BjuFKF1/ZTL/LKP2-like_2	-1.32193	0.847997	0	3.48543	0.137504	1.20163	1.48543	6.61618
BjuFKF1/ZTL/LKP2-like_1	4.76022	5.82782	11.3505	6.52669	7.66178	5.11686	9.48945	4.59096
BjuPHYA_2	8.18735	0	2.29278	3.80735	1.72247	4.91169	5.45286	4.59096
BjuPHYA_3	6.97842	2.40599	4.20945	3.70044	2.926	0.263034	6.1639	2.94486
BjuPHOT1a	8.1918	10.1716	9.32867	6.06609	7.39917	8.98157	6.88631	5.33985
BjuPHOT2b	4.58496	8.58871	7.979	7.84549	8.75556	0.263034	7.34074	2.37851
BjuLKP2a_4	6.46923	7.7866	7.28355	7.45121	7.52356	7.30834	7.38111	7.88203
BjuLKP2a_1	6.79831	8.04002	7.78986	7.7039	8.16692	7.61912	7.55536	8.02735
BjuPHYC_1	7.40769	7.75154	7.38284	7.50383	7.26209	7.72588	7.67878	8.56872
BjuCRY3b	2.1375	8.8759	7.82209	4.47897	5.82273	0	7.80413	0
BjuLKP2a_2	6.69905	8.81506	7.88387	8.41659	8.58195	8.44832	7.83415	8.89785
BjuPHOT1b	9.46189	9.48945	10.1186	8.0207	8.22593	9.8736	7.83983	7.09698
BjuLKP2a_3	7.18289	9.01542	8.13904	8.23649	8.84706	7.94486	7.95303	8.71768
BjuPHYA_4	8.90448	6.65392	7.06178	7.00562	6.12309	7.71768	8.01625	7.6359
BjuCRY3d	4.23266	9.11972	7.91349	6.35579	6.49825	5.49506	8.21043	5.33985
BjuPHYC_2	7.9507	8.66	8.08746	8.36457	7.96809	8.30287	8.26397	9.32125
BjuCRY3a	4.91169	9.32441	7.91349	5.91886	6.79572	3.53605	8.2724	3.7866
BjuPHYE_1	6.65535	9.28817	7.92837	8.03617	8.48018	6.88264	8.43671	7.33896
BjuPHOT2a	6.71012	10.4168	9.92288	8.21432	9.30264	4.37851	8.45204	4.7866
BjuUVR8a	7.89118	8.32823	8.69	8.89118	9.2724	8.85393	8.45574	9.81186
BjuCRY2d	8.30378	9.30035	8.60103	8.66498	9.41257	8.6279	8.62205	8.73809
BjuPHYE_2	7.36632	8.85953	8.33985	8.44004	8.43546	8.41447	8.67243	8.80639
BjuUVR8c	9.08799	5.82018	6.97842	8.072	7.58195	9.51373	8.73369	9.86217
BjuPHOT2e	5.73335	10.3185	9.13597	9.24769	10.6383	2.20163	8.7492	3.59694
BjuCRY2c	6.64962	9.89482	9.75138	9.0642	9.70753	6.85425	8.82814	7.49825
BjuPHOT2c	7.40344	12.2087	10.7125	9.02625	10.6403	8.1814	9.05474	6.81762
BjuCRY2b	8.77808	9.23434	8.82591	8.89694	9.58609	9.08667	9.14057	8.83668
BjuCRY3c	5.22882	10.8908	9.12335	7.3966	8.64997	3.79701	9.18289	4.87283
BjuCRY1b	8.886	10.1153	9.76371	9.30401	10.0069	9.13186	9.21505	9.34629
BjuUVR8b	8.02514	6.92955	8.35094	8.4475	7.90388	9.21286	9.27682	9.84737
BjuPHOT2d	7.65249	12.2284	10.5778	9.58327	10.8616	8.92095	9.33628	6.96347
BjuCRY1a	9.64602	10.5001	10.2207	10.2131	10.8352	9.38003	9.3733	9.57346
BjuPHYA_1	9.45923	7.6279	8.68124	8.99492	8.50184	9.6591	9.37526	10.4323
BjuUVR8d	7.54844	9.02514	9.84361	8.79474	9.22328	9.38995	9.76951	9.84737
BjuPHYB_2	8.33896	11.1049	11.0512	10.3675	11.817	9.8248	9.92822	10.8105
BjuPHYB_1	9.34961	11.744	11.8676	10.7313	12.0953	9.97154	10.1407	10.3173
BjuUVR8e	9.27543	9.14262	9.73894	9.15886	9.78807	10.0727	10.2758	9.41511

## Sheet: Table S6
Table S6: The expression profiles of BjuPHR genes involved in dynamic stem development from the available RNA expression profile data
	WAS_15VsCK	WAS_17VsWAS_15	WAS_18VsWAS_15	WAS_19VsWAS_15	WAS_20VsWAS_15	WAS_21VsWAS_15	WAS_22VsWAS_15
BjuFKF1/ZTL/LKP2-like_1	-0.00356067	5.89178	6.49328	6.67619	4.22503	4.73694	5.34654
BjuPHOT2b	0.748512	2.44356	-2.4049	1.22663	2.83055	1.75205	1.61082
BjuPHOT2c	-0.274863	1.25208	-1.35337	-1.65473	1.07018	0.199161	0.146762
BjuPHOT2e	-0.575812	1.6205	0.232302	-0.601462	2.04608	1.60606	0.70415
BjuPHOT1a	0.466486	0.706964	-1.19935	0.190517	0.192704	0.127523	-0.578147
BjuFKF1/ZTL/LKP2-like_2	0.719685	0.719685	4.42799	3.95998	0.719685	1.99997	1.00077
BjuPHOT1b	0.783756	0.126911	1.43681	1.01301	-0.251924	-0.270043	-0.590428
BjuPHOT2d	-0.998117	0.451715	-3.2192	-3.01185	0.222296	-0.262516	-0.450168
BjuPHYA_4	-0.0317313	0.457228	1.69633	0.893573	-0.0200067	0.207487	0.35267
BjuCRY3d	-0.119038	1.34335	-2.98075	-2.98075	0.457471	0.299534	1.30033
BjuFKF1/ZTL/LKP2-like_3	-0.219067	0.143782	0.600555	-0.325913	0.424557	-0.183824	-0.662198
BjuPHYA_1	-0.457894	1.01906	1.64933	0.296119	0.427069	0.438394	0.256448
BjuPHOT2a	-1.18768	0.788972	-1.26508	-0.702033	0.383421	-0.214684	-0.915295
BjuUVR8c	0.869527	0.239465	1.97592	1.70431	0.102629	0.0150802	0.331778
BjuUVR8b	1.31174	-0.224102	1.26904	0.92656	1.80095	2.34593	1.89808
BjuCRY2c	-1.54243	-0.0964683	-0.0030966	-0.372692	-0.0833404	-0.594388	-1.09609
BjuCRY1b	-0.238759	0.453477	1.07328	0.371713	-0.0229831	-0.488659	-0.823588
BjuPHYE_2	-0.328148	0.565262	-1.79536	0.410697	0.940755	-0.150697	0.00100743
BjuPHYC_2	-0.0742952	-0.266683	1.04256	0.516731	-0.356803	-0.264442	-0.366742
BjuUVR8d	-0.162924	-0.166458	-1.80706	0.652271	0.98019	-0.00197412	-0.370781
BjuPHYE_1	-0.0316843	0.414708	-0.598872	-0.664508	-0.399466	-1.03956	-0.928579
BjuCRY3a	-0.221741	0.661557	-6.1132	-6.68026	0.875218	0.254546	0.190244
BjuCRY3c	-1.32549	1.17754	-4.87122	-4.97666	1.30874	0.777581	1.04141
BjuPHYB_2	-0.484026	-0.0979761	-1.12737	-1.38481	-0.365848	-0.685018	-1.03417
BjuUVR8a	-0.528223	0.620645	2.53714	2.24766	0.240932	0.406187	0.296657
BjuLKP2a_4	-0.373929	-0.343098	1.73472	1.01716	-1.2899	-0.442545	-0.597871
BjuPHYB_1	-0.110904	-0.315324	-0.652445	-0.785323	-0.372021	-0.0463688	-0.565409
BjuUVR8e	0.920204	-0.385783	0.722631	0.842146	-0.736907	-0.777634	-0.386256
BjuCRY1a	-0.469859	-0.779655	1.48067	0.343791	-0.750673	-1.31309	-1.61413
BjuPHYC_1	0.0122933	-0.50497	-0.287584	-0.207667	-1.06183	-0.545676	-0.641098
BjuPHYA_2	0.743153	-0.745748	0.441512	0.745718	-0.210159	-0.423238	-0.711951
BjuLKP2a_2	-0.00356067	-1.10773	1.4324	1.23619	-1.71719	-1.06777	-1.18246
BjuLKP2a_1	0.0222024	-1.07256	1.5458	1.2037	-1.3564	-0.936462	-0.935668
BjuPHYA_3	-2.24642	0.0746109	-2.89168	-2.82719	0.00816398	-0.342419	-2.82705
BjuCRY2b	-0.257771	-0.558391	1.24993	0.53182	-0.549711	-0.394559	-0.351723
BjuLKP2a_3	0.0027531	-1.30368	1.81534	1.26518	-1.95877	-1.51099	-1.70284
BjuCRY3b	-3.00356	1.30682	-2.28031	-2.28031	1.52048	0.584936	0.585729
